# Supplementary material for: Epitope vaccine design for Toxoplasma gondii based on a genome-wide database of membrane proteins
Source: Parasit Vectors. 2022 Oct 12;15:364. doi: 10.1186/s13071-022-05497-z (PMC9555269; doi:10.1186/s13071-022-05497-z)
Supplement: Supplementary file 3 — Additional file 3. Linear B cell epitopes predicted by the ABCPred server. [file 13071_2022_5497_MOESM3_ESM.xlsx]

## Sheet: Sheet1
Sequence	Score
SWTXGMPREPRTEINT	0.99
GAVSRETGLPDARRTP	0.99
PQTIIVSGESGAGKTE	0.98
HSLIERPYYRDGRLSP	0.98
SGKWEAPETFVRNTTK	0.98
QSSIQTGPTFGDGVAT	0.98
EGESQAGTESSAGASS	0.97
CGTSGSGEERRANSNF	0.97
GGPWIKPSPYTLFLNP	0.97
CIMIVAGDLFDTTLCV	0.97
SQTIIVSGESGAGKTE	0.97
GMFGGAPREPEATCNT	0.97
PESVMDDQEERSRATP	0.97
RRPKTWGYRPDNVLSP	0.97
ALSIYAPQENIFNGNE	0.97
HARIDEPRTEINGLYC	0.97
RGTRTAHDRPQHETDP	0.97
HTTIQTDFSSDKRTCE	0.97
HGSPEHPDAGSPEVNA	0.97
KKEIITPGDSVSIENS	0.97
DVTXGRHPTRYNECKP	0.97
YATXGMRERPRTEINP	0.97
TERIEDPRTEINSTXP	0.97
PESVMKPSEHCHFVNP	0.97
PGRSQAAVDADSGVPE	0.97
PSEISTYTSSDKEKNF	0.97
LEHGQTPVEREKEGNE	0.97
GEDIDETLDFNNKRAI	0.97
TGQRHMTLEFNEHAVP	0.97
HGHAWTPSEENYCAAF	0.97
AQEGDRPPPYNPDADE	0.97
EQGVQPPETEHANVNP	0.97
SSHWPTPTTGLHPANP	0.97
YGDQDHPPTLRVGDWN	0.97
CVTIISPVAVLNELTP	0.97
XGMPQLPREPEATCNT	0.97
HVSISGALDFFYTASP	0.97
YFFIIHSGTFDVLVND	0.97
TGTIRWTGEDEWKDTC	0.97
LGTGQDPLEMHAGCIQ	0.97
YACIDSPRTEINSTXP	0.97
GGSSGGGPAGDAQAPP	0.96
CGGECRPGWPGDGQCD	0.96
EGKQDEGGEQREGRVT	0.96
GGRAGGPTTPVQGRPE	0.96
HGRQEAHEESKATRDG	0.96
WESWGVPTDPESRANE	0.96
TRSGEDSGEDTXGMNC	0.96
TXGCGMPDEPENDENT	0.96
YWTXGMCSDMAINCNT	0.96
CGEIGGREEAAASVCT	0.96
TRSILAAPVFGKDGDV	0.96
QESGQARERDDREATE	0.96
EGWGRRGRTPHSRRNS	0.96
AGEEGRGADFDAALSP	0.96
HQTATGPGLSVEGKQT	0.96
RSHAGRGETHDPGDST	0.96
VVHVGDQEDDDRDLDP	0.96
GMMLGDYLYFVNVLNP	0.96
GPTRGAALGQAADCTP	0.96
AAGAFSTCLPSASLTS	0.96
LFQPYAPTYPGRGNYP	0.96
SAPGQEPQSPRGNADP	0.96
YGVTMDPGTYVWVVDV	0.96
DGRREASEDPSVSANP	0.96
GGLIKGPLLLEIGLNS	0.96
DGEGSGPRQGDREVTT	0.96
HREVFADNDSDEGACP	0.96
SETXGMCXDMAINCNT	0.96
TPEIPAKSEEDSEAAE	0.96
PVTISLPLEYIKEVPF	0.96
KRRQEDQEEMVAGLKS	0.96
KAMIQAQVTSRQYLGS	0.96
AGSVEAASELRNGQQP	0.96
KGTLQHPWPFNLVLPP	0.96
MSLYTGYPTYYVRIAP	0.96
GDEIEETRDHDVGCFD	0.96
TTVQSSPPTPAPRMYP	0.96
ICGGIATLTHDVILTP	0.96
ANTIGENREPEATCNT	0.96
AGESTXPLASMAGNDI	0.96
AYXXTXGMNMDAPRTE	0.96
PVLYPSHDAPESERTP	0.96
CGGITQHDAADAFLAS	0.96
AGASTXPLASMAGNDI	0.96
GGLAVAPSRRDAVSCE	0.96
PLLSQAAPPFDFGRTR	0.96
PSGISTYTSSDKEKNF	0.96
VATLQSPRTPEAPVSP	0.96
CSIIEGTGNFDKCVSQ	0.96
TSLPQWPGVPGWRGPP	0.96
GVMWELTVPFVVGACV	0.96
VARLERGRTMDAGAHP	0.96
IGRGNAPSSMGAEECP	0.96
CEIIIGLYLFDSGETS	0.96
PILIKEWPAFTNVVKP	0.96
HGSWSWSGTPPEVQTT	0.96
PESVMLPTYHRGGCPC	0.96
ARSRECHSEFRSGDTP	0.96
AVSIQYLLHNDAEKTQ	0.96
CSIIKGTGNFDKCVSQ	0.96
SGPKSGPKTXGMTLCD	0.96
VCHIDAKDQDDCERNR	0.96
DVGCTYTTTGKAAANP	0.96
HQTILPPSGSNYSADP	0.96
IWSWTAYNPPDTFTFP	0.96
QESGEHPDDFDRQPPP	0.96
QGAGARPPFFRGGVDP	0.96
WEMISTSETDNQGQTW	0.96
SGGYRDEDEFDATRKP	0.96
GVAAPDALTPNAGEQK	0.96
EGRGDSRDSRDVRLCT	0.95
GGGVDGDDGPAKGQQA	0.95
GGASRDRGKPDGRGNS	0.95
LEDWVGDGWCDSECNV	0.95
ERMRRARERSRERLTT	0.95
PESPLTALLCDAEDCT	0.95
HGEVERTGRGQSARTP	0.95
CGTXGNPSDPVPESVM	0.95
DSRWGSGSEASADAYP	0.95
DPWIQRCITDDERCGR	0.95
GLTXGMTLDPRTEINS	0.95
FGDGDDPNEDGAWASL	0.95
DSSREAGPSGRLSATP	0.95
CVFGEWTAWSDCRCTA	0.95
NSMEMRANEPRTEINS	0.95
SGEQKTHGDRDEGDKH	0.95
TRSGERSGERTXGMNC	0.95
YVSIRDQGDPRDQLLS	0.95
LFVEIYAYQYVKRANR	0.95
AGEAGTPDCETGKKGS	0.95
AESRLTPGTYRSELHI	0.95
VGPIMWHYPGFAKNGP	0.95
TXGMPAPCDMAINCNT	0.95
GTXGNTGGTPESVMPP	0.95
RQTGQTPRDGEKGRRP	0.95
DGQIQTPHTRRGDLET	0.95
SSSSGSGSPFHASCTA	0.95
LCSIQTTQPGDLTATG	0.95
ADEERSAVPPGASLCT	0.95
YQFLEGTPEGDNDQVP	0.95
NFRGNDPVERHHNKDQ	0.95
ASPGKPPVEGKSRCCS	0.95
GGVGTGPATPSSSRLP	0.95
REVEEHREEHRKQRNP	0.95
RQSGDDHRGHFSKKTS	0.95
NEYGMSEDDPRNPACI	0.95
TSGVQEATAPGAVLLD	0.95
SGTPVATLTSDNNTLT	0.95
TXGMVTYPEPRTNATP	0.95
EREETAREEWREDSTP	0.95
GSYPTDPGDPLAVAKP	0.95
GGCFDTQETSSARSSP	0.95
TRSASCPGPHPPRLSP	0.95
ICVDDECGKGDAGLSP	0.95
DFTXGRHPTRYNECKP	0.95
SGEQDMEYRRRLKKAD	0.95
EQPPTGDYKRRALASP	0.95
ATEYCDPHGEEGKCTP	0.95
TPCPSDPRDPTEGITE	0.95
AVPLPWPLTFHFHSSP	0.95
QSLAQLPLQRDARTRP	0.95
PSTEEAAQSADAGKTE	0.95
GITWVTAVDYDAKPYV	0.95
AEEQGESRRGDAGVSR	0.95
ESISTANCEPRTEINP	0.95
LKSREAPTEPGIRVTQ	0.95
PEEQGESRRGDAGVSR	0.95
SGDPEHPRIGDVRVTF	0.95
FSGIMHAVWEDVELDP	0.95
GVPGQLPRTRGPYTSP	0.95
LEAIEDAGEYRSGILS	0.95
IETVFETYLAAAGLQP	0.95
GGRQIENGGEDAAVND	0.95
LRKIDEDRDSVPGSTS	0.95
HGLPEAEGGRGSGASI	0.95
VKEEGTKLPPRIEIDP	0.95
MEXGNTGMEPESVMNP	0.95
EGRREANSHFRAENSL	0.95
NTXGMRHPTRYNECKP	0.95
HWSRDHRVHHKNSDTA	0.95
WFSGGTPRSADGGPTP	0.95
PESVMEPSTNDATCAA	0.95
SQLIPARPSVGAQVSP	0.95
ANTIGENSRFRAGMEN	0.95
VAEIDNALEMSAPVLP	0.95
APHAGAPEHPHRHRWP	0.95
KWSVQERDSGDTGVTD	0.95
EKKWMEEREARNRLDD	0.95
WELCRTYGTSDWRFTW	0.95
TSTYKYPFVYDAVSRK	0.95
AGDQLEGPEAAETVNP	0.95
SGDLVLPRTPRARAPA	0.95
EKKWMEEREAHNRLDD	0.95
PESVMATSRCRKGPDP	0.95
TRAAYAAYTXGMGDTF	0.95
PGRRHAAVDADSGVPE	0.95
PESVMDPYLASSYAPP	0.95
SGQGYPAYPQGYYQQP	0.95
LGLISAASPRVAVAQA	0.95
RGPYTSPRTAYSRQTS	0.95
RGSRTAFLNGDKGCSP	0.95
CLPIKKTGPFAGGCAP	0.95
SMSWEAATVMLFIVTL	0.95
MSPRKWPRTFRMGLTL	0.95
AHWGAAADFWDGRKDP	0.95
YADVQMYPFFSVHLTD	0.95
HTLDFDAVSPRKNKNK	0.95
EQETKQPPRPRNLHNP	0.95
IGVIGLRPDYANLDTE	0.95
HSEAQDAPAFPSSRNQ	0.95
REEIYEYSRWEAGRLP	0.95
TPLIDVYGTFKQLKCS	0.95
DSLSWAPGTPRASSAF	0.95
RLPWMAAAWPDAPNKP	0.95
PESVMYPTMQEARKSP	0.95
CSISSAPSVGGGGGWP	0.95
AIYWQTAEYMKAWGDS	0.95
PVHRPPPPGFRPEVAP	0.95
TSTEDEVSLPRKDANS	0.95
LSLITAARHFGPDYLM	0.95
YTXGMCPPERTRANSP	0.95
PESVMDPPLPRWRAVA	0.95
YSRWEAGRLPEKFCYE	0.95
PESVMDAPDMRRGARW	0.95
CVGIERDPEPRRVDDE	0.95
PGSVKKADTFIKRVQP	0.95
PLEAMETPEFLQLQNE	0.95
ASDRETPCHSEQKSCP	0.95
CVGIERDPDPRRVDDE	0.95
GAPGTAPRDFGQLFNL	0.95
EEPGIKIVRFDASLNF	0.95
PGRGNYPPGFGTSYNG	0.95
YGPPGTGKTFLAKAVA	0.95
AVDALPPPEARTGSNP	0.95
PKFIVGPGENDLTKLP	0.95
PLTIQDACQERHRLLF	0.95
FAAEQAPPPGDRGLDT	0.95
