# Supplementary material for: Epitope vaccine design for Toxoplasma gondii based on a genome-wide database of membrane proteins
Source: Parasit Vectors. 2022 Oct 12;15:364. doi: 10.1186/s13071-022-05497-z (PMC9555269; doi:10.1186/s13071-022-05497-z)
Supplement: Supplementary file 4 — Additional file 4. Initial predicted HLA-I binding epitopes. [file 13071_2022_5497_MOESM4_ESM.xlsx]

## Sheet: Sheet2
allele	peptide	score
HLA-A*02:01	VMNEFISFL	0.887532
HLA-A*02:03	VMNEFISFL	0.886068
HLA-B*35:01	FPSSFPASF	0.997202
HLA-B*07:02	SPSPVEASL	0.97993
HLA-B*53:01	FPSSFPASF	0.979121
HLA-B*07:02	SPFALAPTL	0.921567
HLA-B*35:01	SPSPVEASL	0.907039
HLA-B*08:01	SALRRLATL	0.902086
HLA-B*07:02	APAILLPHL	0.870191
HLA-B*51:01	SPFALAPTL	0.869889
HLA-B*35:01	SPFALAPTL	0.868232
HLA-B*07:02	KPPEIAPAF	0.848441
HLA-B*35:01	KPPEIAPAF	0.848302
HLA-B*07:02	FPSSFPASF	0.845188
HLA-B*07:02	KPAFVLPPF	0.833512
HLA-B*35:01	TPYLMTTRM	0.833049
HLA-B*51:01	FPSSFPASF	0.818606
HLA-A*68:02	HSFSFSPRV	0.797477
HLA-A*68:02	STSSFLTSL	0.796818
HLA-B*07:02	TPYLMTTRM	0.760822
HLA-B*35:01	FPADGDLSF	0.998206
HLA-B*57:01	STADLLRNW	0.995691
HLA-B*44:03	EELQFTPHW	0.995153
HLA-B*40:01	AEAEGYLLL	0.994876
HLA-B*58:01	LAASASPLW	0.993916
HLA-B*07:02	SPQFARREL	0.992665
HLA-B*07:02	LPAPPLSPL	0.992348
HLA-B*07:02	SPRRFRTLL	0.991821
HLA-B*44:03	KEMHLQEEW	0.991715
HLA-B*40:01	QEVGPVASL	0.991432
HLA-B*07:02	SPTTPTSPL	0.991178
HLA-B*44:03	TEVQDFRRY	0.991176
HLA-B*57:01	SARTVAFHW	0.991089
HLA-B*57:01	RTLLTIGRW	0.9908
HLA-B*58:01	SSFSSDLVW	0.990736
HLA-B*53:01	HPNEEMSQW	0.990544
HLA-A*02:06	AILEGLLTV	0.990522
HLA-B*44:02	EELQFTPHW	0.990354
HLA-B*57:01	SASVALFTW	0.990312
HLA-A*23:01	VFSPTVVRF	0.990309
HLA-B*35:01	APLDVSFVY	0.990306
HLA-B*35:01	TPDPSLPVF	0.990129
HLA-A*02:03	FLSPRSPAV	0.989913
HLA-B*44:03	AELMPTSQY	0.989749
HLA-A*02:01	FIFEPLYQL	0.989495
HLA-A*24:02	VFSPTVVRF	0.989135
HLA-A*02:06	FIFEPLYQL	0.989043
HLA-B*44:02	KEMHLQEEW	0.988543
HLA-B*58:01	SASVALFTW	0.988204
HLA-B*57:01	LAASASPLW	0.98793
HLA-A*03:01	RVSPPYQLK	0.98777
HLA-B*51:01	LPFDFVLRI	0.987521
HLA-B*58:01	STADLLRNW	0.987326
HLA-B*35:01	LPHLRSPAY	0.987129
HLA-A*01:01	LSDKVPGSY	0.986585
HLA-B*40:01	AEFPTPYLM	0.98641
HLA-A*02:03	KLAELQSEV	0.985996
HLA-B*40:01	QEASEVQEL	0.985758
HLA-A*02:03	VLYPPQTNV	0.985558
HLA-B*40:01	AEIDVLNAM	0.985475
HLA-A*11:01	RVSPPYQLK	0.985011
HLA-B*07:02	TPERRRSSL	0.984834
HLA-B*44:03	EERSFLEEW	0.98481
HLA-B*57:01	SSFSSDLVW	0.984383
HLA-A*68:01	TTSDFLSRR	0.984187
HLA-A*02:01	FLSPRSPAV	0.983745
HLA-B*40:01	SEATLQAAL	0.983486
HLA-A*68:02	EIAPAFPFV	0.98345
HLA-B*44:03	AEEESRMQF	0.98331
HLA-B*40:01	QEKEIAESL	0.983153
HLA-A*68:01	DAASPQFAR	0.983148
HLA-B*08:01	ELRMRTATL	0.983066
HLA-A*02:01	AILEGLLTV	0.982316
HLA-A*02:01	FMLEPLLSL	0.982292
HLA-B*35:01	TAVATLEAY	0.981045
HLA-A*31:01	KVWGRLPLR	0.980206
HLA-B*40:01	SEQAGTLLL	0.980073
HLA-B*40:01	AEAIPDEVL	0.97993
HLA-B*44:02	AEEESRMQF	0.97978
HLA-B*44:02	EERSFLEEW	0.979299
HLA-B*35:01	TPVIGLEAF	0.979215
HLA-B*07:02	HPQLYKNAL	0.979078
HLA-A*68:01	EASEVQELR	0.978773
HLA-B*57:01	RTVAFHWKF	0.978383
HLA-B*40:01	VEATHAEAL	0.977864
HLA-B*57:01	SSFPSSLSF	0.977858
HLA-A*24:02	VFSPTAVRF	0.977492
HLA-A*02:01	KLAELQSEV	0.977382
HLA-B*35:01	HPSSSSSLF	0.976974
HLA-A*24:02	FYQRQAELF	0.976973
HLA-B*44:02	AELMPTSQY	0.976534
HLA-B*53:01	TPDPSLPVF	0.976489
HLA-B*07:02	RPPASASSL	0.976363
HLA-B*57:01	GSLSWRDTW	0.97634
HLA-B*40:01	AELATKASL	0.976292
HLA-A*02:03	VLKDATLEV	0.97553
HLA-A*23:01	VFSPTAVRF	0.975488
HLA-B*44:03	SEVAALAGW	0.975182
HLA-B*44:02	TEVQDFRRY	0.975083
HLA-B*58:01	SSFPSSLSF	0.975056
HLA-B*07:02	TPHWKESTL	0.974906
HLA-A*11:01	SSLPTVTAK	0.974683
HLA-A*02:01	VLYPPQTNV	0.974532
HLA-B*40:01	SETKTQDTL	0.974219
HLA-A*26:01	EVASPGTYF	0.974202
HLA-A*02:06	ATLEELTAV	0.974138
HLA-A*68:01	EAVGHTHRR	0.974135
HLA-A*02:01	YLHSPLISL	0.974055
HLA-A*02:03	YLHSPLISL	0.973662
HLA-B*15:01	SLFSASSSF	0.973614
HLA-B*58:01	RTLLTIGRW	0.973367
HLA-A*01:01	WTSPSTLVY	0.973158
HLA-A*02:03	ALSSSLSSV	0.972268
HLA-B*57:01	RVLSIGLGW	0.972139
HLA-A*31:01	RLRPVPTRR	0.971621
HLA-A*02:06	FMLEPLLSL	0.971154
HLA-B*07:02	APGPRDPSL	0.970594
HLA-A*02:01	RLAEELQEL	0.970174
HLA-B*35:01	VPHFGPPFY	0.970138
HLA-A*31:01	RTKPGGASR	0.969723
HLA-B*35:01	LPSAGPRSF	0.969516
HLA-A*31:01	RTIDTYILR	0.969067
HLA-B*07:02	RPGEPVKKL	0.968329
HLA-A*68:01	QVIEPLCRR	0.967216
HLA-B*07:02	CPRSSETTL	0.967094
HLA-A*11:01	GSFSGISRK	0.967055
HLA-B*44:03	DELDVFEKY	0.966721
HLA-B*53:01	FPAYSPPPW	0.966671
HLA-A*01:01	STQSTSLSY	0.965941
HLA-B*44:03	AEFPTPYLM	0.964958
HLA-A*02:01	FLLRQIFRL	0.964805
HLA-A*02:03	RLAEELQEL	0.964431
HLA-B*57:01	QAIKQDRVW	0.964066
HLA-A*02:06	VVMPVVMEL	0.963753
HLA-A*01:01	FVDGFRLNY	0.962612
HLA-B*53:01	FPADGDLSF	0.962598
HLA-A*02:06	AQLEEQLAV	0.962506
HLA-B*58:01	GSLSWRDTW	0.962143
HLA-B*07:02	SPAGQPARL	0.962139
HLA-B*07:02	SPLDPTRAV	0.961126
HLA-B*58:01	SARTVAFHW	0.961125
HLA-A*02:03	RLYSHLRSL	0.960585
HLA-A*23:01	VYFTFTSVF	0.96028
HLA-A*03:01	KTFHAGPRK	0.960152
HLA-B*58:01	AAVAEALEW	0.959969
HLA-B*40:01	VENHTRVAL	0.959675
HLA-A*68:01	MSITAMVQR	0.959456
HLA-A*26:01	ETFSKVPFF	0.959088
HLA-B*07:02	SPFLRSPML	0.95899
HLA-B*58:01	QAIKQDRVW	0.95842
HLA-A*02:01	SLWHVTIEL	0.958342
HLA-A*68:01	EAIWSRFLR	0.958145
HLA-B*58:01	RVLSIGLGW	0.958139
HLA-B*07:02	RPRGGLSVA	0.958081
HLA-A*02:06	RLAEELQEL	0.957859
HLA-B*44:02	SEVAALAGW	0.957708
HLA-B*53:01	APASPLPQW	0.957672
HLA-B*57:01	RSLMGRGVW	0.957552
HLA-B*07:02	KPEKRHRLL	0.957478
HLA-A*01:01	STQSASLSY	0.957451
HLA-B*07:02	SPAGTPWAL	0.956186
HLA-B*07:02	APRGRDDEM	0.955995
HLA-B*15:01	FLKGHPQLY	0.955023
HLA-B*07:02	GPSGRAIVL	0.954819
HLA-A*03:01	HLASWRLLK	0.954818
HLA-B*51:01	LPFVTSRII	0.954697
HLA-A*24:02	VYLQIKNLL	0.954518
HLA-A*02:03	GLKSRVEEV	0.954363
HLA-A*02:01	RLAEIQAFL	0.953728
HLA-A*02:06	AVFQLPPSV	0.953008
HLA-B*57:01	RSRKQTPSF	0.952414
HLA-A*02:03	ALAEQVKRL	0.952387
HLA-A*31:01	RTLFLLSQR	0.952324
HLA-A*30:01	RVSPPYQLK	0.951727
HLA-A*02:06	KQTEMLQAV	0.951044
HLA-A*24:02	VWGGVPTEF	0.95047
HLA-A*02:06	RQIEETTAL	0.949807
HLA-A*24:02	FYNELTLLW	0.949622
HLA-B*08:01	SLKEKEMHL	0.949227
HLA-A*03:01	RMLERKPQK	0.948559
HLA-A*02:03	FIFEPLYQL	0.947732
HLA-B*15:01	SLRLAINSY	0.947458
HLA-A*24:02	VYFTFTSVF	0.947154
HLA-B*07:02	SPRLNADAF	0.947136
HLA-A*23:01	VYLQIKNLL	0.945887
HLA-A*26:01	HTAEFPTPY	0.945847
HLA-B*07:02	APQSGASPF	0.94474
HLA-A*24:02	RYVLPFRRF	0.944436
HLA-A*23:01	RYVLPFRRF	0.944404
HLA-B*44:03	AEIDVLNAM	0.944324
HLA-A*02:06	KLAELQSEV	0.944301
HLA-A*23:01	FYQRQAELF	0.944085
HLA-B*35:01	HVFPASPVF	0.943823
HLA-A*02:03	SLFSSFASV	0.943067
HLA-A*03:01	GSFSGISRK	0.943063
HLA-A*02:03	AILEGLLTV	0.942842
HLA-B*58:01	RTVAFHWKF	0.942838
HLA-A*02:01	LLPDGNFKV	0.94239
HLA-A*31:01	RSLSFAQHR	0.940613
HLA-A*02:03	ALSANVSSV	0.940033
HLA-B*07:02	SPAAGGDAL	0.939743
HLA-A*02:06	FLSPRSPAV	0.939536
HLA-A*68:01	QAAPGATPR	0.939182
HLA-A*02:01	ALDVFSPTV	0.938904
HLA-A*68:01	EAVTLDVER	0.938403
HLA-B*07:02	VPARSEPSL	0.938191
HLA-A*02:01	LLPPESISV	0.938181
HLA-A*01:01	AVDWVKFLY	0.93796
HLA-B*35:01	SPPPWVQAF	0.937821
HLA-A*23:01	FYNELTLLW	0.937524
HLA-A*24:02	RYSDLWLSI	0.937402
HLA-B*51:01	LPYDNSSAV	0.936781
HLA-A*31:01	RLFGAFPRR	0.935373
HLA-A*26:01	ETLPGLCEY	0.935214
HLA-A*31:01	RVQESYLER	0.934787
HLA-B*44:03	QEIGRKTGF	0.934748
HLA-A*23:01	VFSNLAFLF	0.93466
HLA-B*35:01	FPVLAHAAL	0.933574
HLA-B*57:01	AAVAEALEW	0.933414
HLA-B*35:01	EPAFQGTAF	0.933147
HLA-B*08:01	EARQKTLRL	0.933032
HLA-A*03:01	SLDPHSFQK	0.932962
HLA-B*44:03	QEASEVQEL	0.932914
HLA-B*58:01	CSSESSSEW	0.932708
HLA-A*68:02	TTPGILAAV	0.932526
HLA-B*57:01	SASQRSAHW	0.932294
HLA-B*08:01	LLKGRRQKL	0.931948
HLA-A*11:01	KTFHAGPRK	0.931366
HLA-A*68:01	QTKSSFFLR	0.930781
HLA-B*53:01	LPANARSSW	0.930327
HLA-A*31:01	RVKDEALQR	0.92995
HLA-A*31:01	RLIESLTSR	0.929926
HLA-A*02:06	VLYPPQTNV	0.929651
HLA-A*32:01	RVLSIGLGW	0.929484
HLA-A*68:01	SASSSLVRR	0.929123
HLA-B*15:01	SQYAPSLSL	0.928472
HLA-B*15:01	FQLPPSVCF	0.927755
HLA-B*58:01	SASQRSAHW	0.927285
HLA-B*40:01	FEFETDTPL	0.927018
HLA-A*02:03	SLREELLEA	0.926245
HLA-A*11:01	SLDPHSFQK	0.925378
HLA-A*02:06	YLHSPLISL	0.925334
HLA-A*11:01	ASSHSEFYK	0.924576
HLA-B*44:02	QEIGRKTGF	0.923424
HLA-A*32:01	RTVAFHWKF	0.92341
HLA-A*02:03	QLSTFLQEV	0.923113
HLA-B*35:01	AASPPSHFY	0.922455
HLA-A*24:02	VFSNLAFLF	0.922221
HLA-A*02:06	FSLSLVHQV	0.922043
HLA-A*11:01	AVAEATELK	0.921744
HLA-A*02:01	QLSTFLQEV	0.921703
HLA-A*02:03	ALAPRLLPL	0.921115
HLA-A*02:01	LLLEGFPPL	0.920117
HLA-A*68:02	ETAEFSGRL	0.919429
HLA-B*53:01	QPQEQAYWW	0.919227
HLA-A*11:01	RTIDTYILR	0.918966
HLA-B*07:02	SPVARAPAV	0.918721
HLA-B*07:02	SPVSASAGL	0.917481
HLA-A*26:01	ETRSSVLAF	0.917113
HLA-A*03:01	ALFTWQLYR	0.917037
HLA-A*11:01	ATVATLEEK	0.916868
HLA-B*44:03	QEKEIAESL	0.916557
HLA-A*03:01	RLRRAVPPK	0.915191
HLA-A*02:01	ALMRTTVQL	0.914833
HLA-B*15:01	HVFPASPVF	0.914199
HLA-B*15:01	SSFPSSLSF	0.914081
HLA-B*53:01	HPSSSSSLF	0.913952
HLA-A*02:01	VVMPVVMEL	0.913395
HLA-B*57:01	LSIGLGWSF	0.913226
HLA-A*02:03	FMLEPLLSL	0.912776
HLA-A*02:03	RLAEIQAFL	0.912296
HLA-A*31:01	RSSSFMQRR	0.912119
HLA-B*15:01	RMLVPTLEY	0.911763
HLA-A*02:01	FLQAQIAAL	0.911741
HLA-A*02:03	RLKKTLQAV	0.911129
HLA-A*68:01	HAAETASLK	0.91092
HLA-A*30:01	RLRRAVPPK	0.910718
HLA-B*44:03	AEAAGTGRF	0.910493
HLA-A*02:01	SMLTPVWRL	0.910485
HLA-B*35:01	NALHGTVEF	0.910288
HLA-B*35:01	LPAPPLSPL	0.909588
HLA-A*31:01	RSARLRLQR	0.909112
HLA-A*31:01	HVFSSPLGR	0.908603
HLA-A*23:01	VWGGVPTEF	0.908287
HLA-A*31:01	RQFHRPRLR	0.908042
HLA-B*44:03	AEAEGYLLL	0.907997
HLA-A*02:01	FLPDDVCAV	0.907555
HLA-A*02:01	GMISPILSL	0.907402
HLA-B*44:02	AEFPTPYLM	0.907248
HLA-A*68:01	SSHAVTEFR	0.907075
HLA-A*32:01	SSFPSSLSF	0.907009
HLA-A*11:01	ATLEGRDQK	0.906885
HLA-A*68:01	EAVTKALAR	0.906852
HLA-B*07:02	VARAPAVAL	0.906839
HLA-A*02:06	LLPDGNFKV	0.906698
HLA-A*03:01	KIASEASLK	0.906035
HLA-A*68:01	STTSDFLSR	0.905459
HLA-A*31:01	ASSSFHASR	0.905396
HLA-A*02:01	TLPPLTVLV	0.90492
HLA-A*31:01	ATGGFPWQR	0.904351
HLA-A*02:06	LLPPESISV	0.904344
HLA-A*02:03	RLKTTLEEV	0.904203
HLA-A*03:01	QLFMSVTHK	0.904077
HLA-A*02:06	QVLSLPPQV	0.904033
HLA-A*68:02	EVADLQRRL	0.902797
HLA-A*30:02	RMLVPTLEY	0.90257
HLA-A*31:01	LAFPHTWKR	0.902107
HLA-B*07:02	LPSAGPRSF	0.901984
HLA-A*31:01	ALFTWQLYR	0.901743
HLA-B*35:01	EADEVREAF	0.901615
HLA-B*07:02	SPVSAGASV	0.901357
HLA-A*30:01	RTREHQLAA	0.90103
HLA-B*07:02	SPEVVYSAL	0.900053
HLA-A*31:01	ATIAQRLPR	0.899555
HLA-A*68:01	HAVLVLLSR	0.899186
HLA-A*31:01	KLLRVVQER	0.899042
HLA-B*35:01	SPAGTPWAL	0.898907
HLA-A*02:01	RLDEVCEQL	0.898377
HLA-A*31:01	RASPTLRAR	0.898206
HLA-A*23:01	GFLPSSVRF	0.898185
HLA-A*02:01	ALLPRDASV	0.898119
HLA-A*02:06	GAFPVIAQV	0.898032
HLA-A*11:01	QTSPVHAGK	0.897823
HLA-A*23:01	TFLSSIFIF	0.897561
HLA-B*40:01	LELERKNTL	0.89745
HLA-A*68:01	SASSLQPSR	0.897382
HLA-A*24:02	HFLRKVWSF	0.897296
HLA-B*53:01	APSPAGTPW	0.89685
HLA-A*30:02	AFFSSPLVY	0.896683
HLA-B*58:01	RSLMGRGVW	0.896619
HLA-A*24:02	NYAFVHSLW	0.896475
HLA-A*23:01	HFLRKVWSF	0.896144
HLA-A*24:02	RYSVSTVLL	0.896105
HLA-A*68:01	QAAKAEHLR	0.895639
HLA-A*02:01	AVFQLPPSV	0.895542
HLA-A*03:01	RLFGAFPRR	0.894289
HLA-A*31:01	KQMETNFRR	0.894261
HLA-A*01:01	HGDKQTAYY	0.894129
HLA-B*08:01	SPFLRSPML	0.893693
HLA-B*15:01	RQPVPLHVF	0.893405
HLA-A*26:01	HISEIQQFY	0.89334
HLA-A*68:01	SSSALLVRR	0.893309
HLA-B*44:02	QEASEVQEL	0.893055
HLA-A*68:01	DSSPWAPRR	0.892963
HLA-A*24:02	AYSRQTSRF	0.892785
HLA-A*03:01	SSLPTVTAK	0.892305
HLA-A*02:03	AVFQLPPSV	0.892001
HLA-A*30:02	KVIKRVNAY	0.891743
HLA-A*03:01	ALFAPPRGR	0.891145
HLA-B*53:01	LAASASPLW	0.89107
HLA-B*40:01	AEEESRMQF	0.890189
HLA-A*68:01	EAFFAERRR	0.890126
HLA-B*07:02	FPVLAHAAL	0.889921
HLA-A*31:01	RALERQVGR	0.88967
HLA-A*31:01	ASNFFTSTR	0.889463
HLA-A*68:01	SSSDSQAER	0.88912
HLA-B*57:01	HSKMPTFVF	0.888714
HLA-B*15:01	RMPPKPPAF	0.888429
HLA-B*15:01	GQSKQCASF	0.888375
HLA-A*11:01	ASAVAPLEK	0.888355
HLA-A*03:01	RLQEALGRK	0.888323
HLA-A*03:01	RLRPVPTRR	0.888295
HLA-A*31:01	GVSPLRYGR	0.888227
HLA-A*02:01	SLFSSFASV	0.887618
HLA-B*58:01	LSIGLGWSF	0.887209
HLA-A*31:01	RLLSLMRLR	0.887171
HLA-A*02:01	VLKDATLEV	0.88711
HLA-A*02:01	ALSSSLSSV	0.886978
HLA-A*31:01	KLGTLWHHR	0.886819
HLA-A*03:01	AILLPHLGK	0.886679
HLA-A*02:01	VLLSRVPQA	0.886315
HLA-A*31:01	HLASWRLFR	0.88616
HLA-B*08:01	EASPKPTSL	0.886133
HLA-A*02:06	AQVDRQHRV	0.885749
HLA-B*44:02	AEAAGTGRF	0.885476
HLA-A*68:01	AVNAATHTR	0.884789
HLA-B*44:02	AEIDVLNAM	0.884775
HLA-A*31:01	KTLHEKALR	0.884596
HLA-A*02:03	QLQELLKEV	0.883849
HLA-A*02:06	FLLRQIFRL	0.883738
HLA-B*51:01	FPLPTDAAV	0.883685
HLA-B*15:01	ILRGRVDVY	0.88359
HLA-A*31:01	ALFAPPRGR	0.883385
HLA-B*51:01	FPPRKPPEI	0.883338
HLA-A*02:01	ILVGRVEEL	0.882733
HLA-B*44:02	QEKEIAESL	0.882581
HLA-A*30:02	RAQPFMKLY	0.882554
HLA-A*03:01	KLRYTEVLK	0.882391
HLA-B*15:01	FLFEGANVF	0.882298
HLA-A*02:01	ALIHFVVYL	0.882184
HLA-B*08:01	ELRSRCSQL	0.881966
HLA-A*02:01	ILSDLKMGL	0.881907
HLA-A*30:01	KTFHAGPRK	0.881472
HLA-A*02:06	RIDPSHVAV	0.881096
HLA-A*02:03	RLREELDRV	0.880982
HLA-A*02:03	GMISPILSL	0.880687
HLA-A*68:02	EAAEHHEAV	0.880629
HLA-A*31:01	YSFPSPSSR	0.880187
HLA-B*07:02	RVRDFRDAL	0.880069
HLA-A*11:01	HVFSSPLGR	0.880052
HLA-A*68:01	DAQHIEALR	0.879494
HLA-A*68:01	SVPGSTSAR	0.878895
HLA-A*11:01	VTQTLSPKK	0.878695
HLA-A*01:01	QSSSSVLGY	0.878634
HLA-A*03:01	ALLKGRRQK	0.8782
HLA-A*31:01	SVRTLTEQR	0.878035
HLA-A*26:01	DANSVYSYY	0.877911
HLA-A*02:03	RLPEAIQKA	0.877851
HLA-B*57:01	CSSESSSEW	0.87774
HLA-A*33:01	QTKSSFFLR	0.877573
HLA-A*02:03	HLAGPLIEA	0.877431
HLA-A*24:02	TYLLSPEYI	0.877239
HLA-A*30:02	STQSTSLSY	0.876922
HLA-A*02:03	LLPPESISV	0.876278
HLA-A*30:01	RTRAATGAK	0.875748
HLA-A*02:01	ALAEQVKRL	0.874716
HLA-A*33:01	DAASPQFAR	0.874392
HLA-B*44:03	QEVGPVASL	0.874362
HLA-A*02:03	RLADRNAHL	0.873991
HLA-A*30:01	ASKEMPLGK	0.873982
HLA-A*31:01	RAVDILKPR	0.873902
HLA-B*57:01	VTRAGQQVF	0.873807
HLA-A*31:01	SAFPLGVSR	0.873207
HLA-A*31:01	GFFSPFAFR	0.873169
HLA-A*31:01	KSKEKPEKR	0.872637
HLA-A*30:01	RARAALEAK	0.872409
HLA-A*31:01	GQWPSWISR	0.871907
HLA-A*24:02	RLPARFLLF	0.871736
HLA-A*02:06	NISGILQEV	0.871387
HLA-A*31:01	RSSRVPQTR	0.87074
HLA-A*02:06	LLLEGFPPL	0.869632
HLA-A*68:01	DSTEVQDFR	0.8695
HLA-A*02:01	QLQELLKEV	0.869351
HLA-B*35:01	HTAEFPTPY	0.86934
HLA-A*31:01	SVSSFFESR	0.869265
HLA-A*31:01	SARPLVPAR	0.86894
HLA-A*23:01	RFYVSPQKW	0.86889
HLA-A*31:01	VVFPTSSLR	0.868841
HLA-A*68:02	DVTDFHVLL	0.868728
HLA-A*31:01	KTRKCVLER	0.868181
HLA-A*02:06	TLPPLTVLV	0.868164
HLA-A*31:01	VTAKSIFRR	0.868145
HLA-A*03:01	QLYRSRAAK	0.868133
HLA-A*68:01	IVTATIAQR	0.867666
HLA-B*44:02	DELDVFEKY	0.867555
HLA-A*02:03	ALLPRDASV	0.867103
HLA-A*31:01	AVHRGGVQR	0.86708
HLA-A*68:02	YTATPGLSV	0.866935
HLA-A*11:01	QSMQEQLNK	0.866894
HLA-A*30:01	KARPGFVSA	0.866757
HLA-B*58:01	AASPPSHFY	0.866059
HLA-A*26:01	ESAGMPVVY	0.865835
HLA-A*31:01	HSRSVSIGR	0.865572
HLA-A*24:02	RFYVSPQKW	0.864723
HLA-A*23:01	RYSDLWLSI	0.864403
HLA-A*02:01	MLQAVIEEL	0.864056
HLA-B*51:01	DADSRVLSI	0.864023
HLA-A*31:01	HLIRHRIHR	0.863434
HLA-B*15:01	FSKNSTSSF	0.863247
HLA-A*68:01	HSASSSLVR	0.862746
HLA-A*03:01	HVFSSPLGR	0.862743
HLA-B*40:01	EEETSSVTL	0.862199
HLA-A*30:01	SFRPLPRQK	0.861662
HLA-A*03:01	RVERPQTKK	0.861325
HLA-A*11:01	STSESIATR	0.860937
HLA-A*02:03	LLAGPLIEA	0.860842
HLA-B*35:01	DAAAWNVVF	0.860689
HLA-A*02:06	KQAGPAWLL	0.860387
HLA-B*07:02	TPDPSLPVF	0.859981
HLA-A*02:01	GLLALLPLL	0.859726
HLA-B*44:02	AEAEGYLLL	0.859684
HLA-A*02:01	FLLVDTSRV	0.859646
HLA-B*07:02	RPDSVSSVI	0.858847
HLA-A*31:01	SSIPLSSTR	0.85856
HLA-A*31:01	RMQELQQIR	0.858444
HLA-A*03:01	QIKNLLLQK	0.858095
HLA-B*35:01	FPAYSPPPW	0.857932
HLA-A*31:01	RMLEQARER	0.857867
HLA-B*07:02	RPAATSTAA	0.857779
HLA-A*02:03	ILVGRVEEL	0.857737
HLA-B*53:01	LPSAGPRSF	0.857685
HLA-A*26:01	FVVDEVFSF	0.85767
HLA-A*68:01	TATPGLSVR	0.857607
HLA-B*53:01	QPQHWEAIW	0.857313
HLA-B*35:01	SPRLNADAF	0.857195
HLA-A*30:02	SFLPVGRLY	0.857047
HLA-B*57:01	LSPQGRESW	0.856712
HLA-A*30:02	RVGDAFPVY	0.85657
HLA-A*32:01	RLYSHLRSL	0.856138
HLA-A*33:01	EAIWSRFLR	0.855542
HLA-A*11:01	ASKEMPLGK	0.855022
HLA-B*53:01	TPSSSRLPW	0.854837
HLA-B*57:01	LSRGFIRAF	0.854834
HLA-A*31:01	TVAPSWNFR	0.854767
HLA-A*02:06	RLPEAIQKA	0.854593
HLA-A*68:01	SSSDTGPGR	0.854229
HLA-A*30:01	KTKTAGEEK	0.854064
HLA-A*31:01	RYMRETHHR	0.853311
HLA-A*31:01	RTAENVQAR	0.853179
HLA-A*30:01	RIRLSSEEK	0.853051
HLA-A*02:01	RLLGVLPAA	0.85304
HLA-B*08:01	HPQLYKNAL	0.85299
HLA-A*02:06	FTLPPLTVL	0.852684
HLA-A*11:01	SVSGLKQPK	0.852467
HLA-A*26:01	DIYAHANSF	0.852243
HLA-A*31:01	SLSPSLTQR	0.851953
HLA-A*02:06	RQWEAAENL	0.851665
HLA-A*02:03	FLQAQIAAL	0.851626
HLA-A*02:01	RLYSHLRSL	0.851578
HLA-A*68:02	SVANATLQV	0.851541
HLA-A*30:02	AAGPLPPLY	0.851436
HLA-B*57:01	AIRNDLNFW	0.851266
HLA-A*02:06	RLAEIQAFL	0.851193
HLA-A*02:06	AQLQRMIRV	0.85077
HLA-A*11:01	AAWPDAPNK	0.85036
HLA-B*15:01	SLQPSRELY	0.850075
HLA-A*31:01	GLYFVIHHR	0.849908
HLA-A*02:03	TLRERVAAL	0.849781
HLA-A*02:01	FLWQIGMSL	0.849704
HLA-B*58:01	FAGQESPAW	0.849665
HLA-B*15:01	AQAPAAALM	0.849646
HLA-B*08:01	TPERRRSSL	0.849531
HLA-A*31:01	ALLEKLHAR	0.849328
HLA-A*02:06	FLPDDVCAV	0.849028
HLA-A*02:03	TLPPLTVLV	0.84893
HLA-B*44:03	AELDEARRV	0.84886
HLA-A*24:02	GFLPSSVRF	0.848726
HLA-A*01:01	HTAEFPTPY	0.848495
HLA-B*57:01	MSSGLWQIF	0.848329
HLA-A*68:01	TTPTSPLSR	0.848262
HLA-A*31:01	AAFEALVSR	0.847988
HLA-A*24:02	AYTAGETLF	0.847777
HLA-A*31:01	RARASPTLR	0.847776
HLA-A*11:01	GTSEFFPRR	0.847127
HLA-B*07:02	RPEGAAPAI	0.846976
HLA-A*31:01	RSSSSAVSR	0.846569
HLA-A*02:01	FLSAFDMLL	0.845875
HLA-A*26:01	ESNNVEASY	0.845296
HLA-A*02:06	QLSTFLQEV	0.845248
HLA-A*23:01	NYAFVHSLW	0.845063
HLA-B*57:01	SSLAGQIRF	0.844918
HLA-A*11:01	SVGSAEIMK	0.844682
HLA-A*03:01	VLAFPHTWK	0.844617
HLA-B*35:01	TASEGFGMY	0.844466
HLA-B*35:01	TATPCSLSF	0.84435
HLA-A*24:02	SFASVSSFF	0.843654
HLA-A*02:01	ATLEELTAV	0.843185
HLA-A*30:02	STQSASLSY	0.84304
HLA-A*11:01	AVIEELGRK	0.842056
HLA-A*02:06	QQTEILQML	0.84185
HLA-B*40:01	EESRMQFVL	0.841804
HLA-A*31:01	VSFLPNVSR	0.841464
HLA-B*15:01	RLSKNSETF	0.841052
HLA-A*30:01	KTQLSLREK	0.840853
HLA-A*68:01	PTADPTLAR	0.840622
HLA-B*07:02	SSRPSSPSL	0.840508
HLA-A*02:06	SLWHVTIEL	0.840258
HLA-A*11:01	AVASPASER	0.840231
HLA-A*02:01	SLDDARTSL	0.840219
HLA-A*02:03	FLSELIGYA	0.840126
HLA-A*02:01	ALAPRLLPL	0.839729
HLA-B*07:02	RPSLPPMST	0.839673
HLA-A*30:02	KKFSPTTLY	0.839524
HLA-B*15:01	QLQPQEQAY	0.839481
HLA-A*30:01	KGRNGTVEK	0.839145
HLA-A*02:01	ALQRQLEEV	0.839055
HLA-B*35:01	SSFPSSLSF	0.839001
HLA-B*15:01	LVALSSASY	0.83892
HLA-A*24:02	IYSLTSEGW	0.838908
HLA-A*31:01	ASVSPQRTR	0.838847
HLA-B*15:01	AQEELLRRY	0.838445
HLA-A*11:01	AILLPHLGK	0.838192
HLA-B*58:01	PASPLPQWW	0.838069
HLA-A*68:01	SIAGRPVGR	0.837957
HLA-A*26:01	EVVFPTSSL	0.837727
HLA-B*08:01	YNYTRRPSM	0.837447
HLA-A*31:01	RMRQFHRPR	0.837366
HLA-A*68:01	DAVDPNRSK	0.837278
HLA-B*44:03	PEHPHRHRW	0.837261
HLA-A*31:01	SSSALLVRR	0.836862
HLA-B*08:01	TPHWKESTL	0.835562
HLA-A*68:01	DSQAEVARR	0.835403
HLA-A*01:01	DTEADLEAY	0.835376
HLA-A*31:01	SIFRRSPPR	0.835295
HLA-A*02:06	FQDWPFVRL	0.834949
HLA-B*08:01	EMKNKQAEI	0.834746
HLA-A*30:02	SSGPSGPTY	0.834619
HLA-A*68:01	NSQALSSSR	0.834483
HLA-A*68:01	AAAAATARR	0.834475
HLA-A*68:01	VSAESSSTR	0.833923
HLA-A*30:02	HISEIQQFY	0.833749
HLA-B*58:01	LSSHAVTEF	0.833635
HLA-A*68:02	VVSGVAVGV	0.833601
HLA-B*57:01	KSLEGGWLL	0.833334
HLA-A*02:01	FLVGVSFAV	0.832363
HLA-B*07:02	PPRLSPLVL	0.832329
HLA-A*03:01	LVYLETLEK	0.83224
HLA-B*44:03	RESEFPEDF	0.832106
HLA-A*31:01	AAKEKLSSR	0.832092
HLA-A*30:02	ATYLLSPEY	0.832051
HLA-A*03:01	RLIESLTSR	0.831884
HLA-A*24:02	YYPSPTGPW	0.830542
HLA-A*02:06	TQLAVLTTL	0.830484
HLA-B*35:01	EALEWTEEM	0.830454
HLA-A*01:01	ASGEQDMEY	0.830292
HLA-A*03:01	SMLAAAVLK	0.830167
HLA-A*02:03	FVKASVVRV	0.829945
HLA-A*30:01	RMLERKPQK	0.829755
HLA-A*02:03	HLTGVLAAV	0.829587
HLA-A*02:01	RLPEAIQKA	0.829497
HLA-B*58:01	MSSGLWQIF	0.828994
HLA-A*30:01	SSRPSSPSL	0.828854
HLA-A*68:02	DSAGFRPSV	0.828819
HLA-A*03:01	RLRALQEKK	0.828709
HLA-A*68:01	ATKASLVAR	0.828367
HLA-A*03:01	RMLVPTLEY	0.82835
HLA-B*35:01	LPYDNSSAV	0.828158
HLA-B*40:01	RESEFPEDF	0.82815
HLA-A*02:03	ALRSEVQRL	0.82813
HLA-B*35:01	TADAASPQF	0.827561
HLA-A*02:03	SLQSSLSSL	0.82748
HLA-B*08:01	WLLSKGKSL	0.826864
HLA-A*02:01	LLEGFPPLV	0.826625
HLA-B*44:02	PEHPHRHRW	0.826563
HLA-A*02:06	FVSKVLLSL	0.826403
HLA-A*31:01	TTASPRPGR	0.826094
HLA-A*01:01	LTSEGWWSY	0.825912
HLA-A*02:01	AQLEEQLAV	0.825901
HLA-A*30:01	ATKGHVVQL	0.825811
HLA-B*53:01	FAGQESPAW	0.825117
HLA-B*40:01	VERSYAQSL	0.825087
HLA-A*02:03	FLRSPMLLV	0.825069
HLA-A*11:01	ATGGFPWQR	0.824886
HLA-A*02:01	ELLERLETV	0.824852
HLA-A*31:01	YAFSHIPTR	0.82478
HLA-A*23:01	RLPARFLLF	0.82474
HLA-A*31:01	VFAHPLFQR	0.824558
HLA-B*53:01	APLDVSFVY	0.824355
HLA-B*15:01	AQSPSAASL	0.824094
HLA-A*24:02	TFLSSIFIF	0.823757
HLA-A*11:01	RTSGAGTAK	0.823425
HLA-A*03:01	KLEPRGQAK	0.823205
HLA-A*02:03	RLRGKVAEL	0.823204
HLA-A*31:01	QTLSPKKHR	0.823187
HLA-A*11:01	LVYLETLEK	0.823172
HLA-A*02:01	KLDRLHMSL	0.82163
HLA-B*07:02	SPPPWVQAF	0.821624
HLA-A*33:01	DMLSRGFIR	0.821424
HLA-A*68:02	ETQELRAEI	0.821296
HLA-A*11:01	VVFPTSSLR	0.82105
HLA-A*11:01	ASFTSSPGR	0.820927
HLA-A*02:01	ALSRLPVSL	0.820186
HLA-B*40:01	GEATKKSKL	0.819927
HLA-A*26:01	ESPPPRGEY	0.819924
HLA-A*11:01	HVSGSTHEK	0.819751
HLA-A*68:02	STAGVDVNL	0.819506
HLA-B*57:01	VAFHWKFLY	0.818423
HLA-A*31:01	SYRQKLTPR	0.817863
HLA-A*33:01	ELREKLAAR	0.817686
HLA-A*02:01	SLLGWATFL	0.817557
HLA-A*31:01	RTTVQLLSR	0.817451
HLA-A*02:01	VLSSSLVRL	0.81745
HLA-B*07:02	RAFSSRPSL	0.817067
HLA-B*40:01	IETAARFIL	0.816853
HLA-A*68:01	SVREGFLGR	0.816565
HLA-A*02:06	SLFSSFASV	0.816562
HLA-A*30:01	RTKPGGASR	0.816391
HLA-B*58:01	KSLEGGWLL	0.815889
HLA-A*31:01	SFFSEAVHR	0.81567
HLA-A*03:01	KVWGRLPLR	0.815606
HLA-A*03:01	RTFSLSLVH	0.815532
HLA-B*44:03	AELATKASL	0.815233
HLA-A*68:01	AASPQFARR	0.815168
HLA-A*31:01	KVGSSRAGR	0.815009
HLA-A*02:03	FLLVDTSRV	0.814815
HLA-A*68:01	HAEALTSLR	0.814647
HLA-A*68:01	ATFRQDAAR	0.814499
HLA-B*07:02	HPSSSSSLF	0.81446
HLA-B*58:01	SSLAGQIRF	0.81439
HLA-A*68:02	EAFNTLTQL	0.813727
HLA-B*58:01	SVIRSDSAW	0.813588
HLA-A*33:01	SYRPFSLSR	0.813402
HLA-A*24:02	AYAAQVEKL	0.813236
HLA-A*30:02	SFLPVGKLY	0.813109
HLA-A*68:01	EAQRAMHAK	0.81273
HLA-B*35:01	FPFVAEEPL	0.81266
HLA-A*31:01	AVNARTRAR	0.812574
HLA-A*68:01	SVLTLNFLR	0.811818
HLA-A*02:06	RLLGVLPAA	0.811375
HLA-A*26:01	FSYGPSEGY	0.811316
HLA-A*30:01	SQKALFRTK	0.811149
HLA-A*31:01	ATRRHAAKR	0.810935
HLA-A*02:03	ALRDEVQSM	0.810909
HLA-A*68:02	TVAFFVPAL	0.810743
HLA-A*02:03	ALSPSGASL	0.810707
HLA-A*31:01	SSSRLPWRR	0.810388
HLA-A*32:01	HVFPASPVF	0.810367
HLA-A*03:01	ASKEMPLGK	0.810302
HLA-B*58:01	LSPQGRESW	0.810132
HLA-B*08:01	EWNRRITSL	0.809895
HLA-A*31:01	STSESIATR	0.809246
HLA-A*11:01	STFADVATR	0.809104
HLA-A*02:03	SLAPATCHL	0.808855
HLA-A*68:01	EASRTGAEK	0.808802
HLA-A*02:03	ALMRTTVQL	0.808754
HLA-A*24:02	RFISASVVW	0.808498
HLA-B*51:01	LPAPPLSPL	0.808416
HLA-A*02:03	FVSHFLRKV	0.808156
HLA-B*07:02	APAVALPAV	0.807859
HLA-A*11:01	AVTLSGLTK	0.8077
HLA-A*02:01	LLAGPLIEA	0.807606
HLA-A*02:06	ELLERLETV	0.807582
HLA-B*15:01	AASPPSHFY	0.807374
HLA-A*68:02	QTPDPSLPV	0.807226
HLA-A*24:02	TWTTVSARF	0.806944
HLA-B*44:03	SEQAGTLLL	0.806944
HLA-B*57:01	SVIRSDSAW	0.806428
HLA-A*03:01	RTSGAGTAK	0.806288
HLA-A*68:01	QTQPDGEGR	0.805815
HLA-A*02:01	ALQEDAAKL	0.805542
HLA-B*35:01	RPVDGSGGY	0.80551
HLA-A*11:01	AVTAELHAK	0.805392
HLA-A*02:01	FLPLVSPAL	0.805296
HLA-B*15:01	VSAGASVSY	0.805284
HLA-B*35:01	HPNEEMSQW	0.805162
HLA-A*68:01	TSSFLTSLK	0.804878
HLA-A*11:01	SVVWGNATK	0.80475
HLA-B*44:02	KEKARRLLW	0.804683
HLA-B*35:01	APQSGASPF	0.804609
HLA-A*02:06	RVVPHHLGV	0.804587
HLA-A*31:01	AYSDYHLFR	0.804451
HLA-A*02:03	SLAASSSGV	0.804344
HLA-A*02:06	ALDVFSPTV	0.804339
HLA-A*11:01	ATIAQRLPR	0.804293
HLA-B*08:01	FVIHHRTAL	0.803795
HLA-B*07:02	SPVEASLSV	0.803506
HLA-A*02:03	ALSRLPVSL	0.803354
HLA-A*23:01	SFASVSSFF	0.802638
HLA-A*02:03	FLPDDVCAV	0.802255
HLA-A*03:01	RVGQGSTWK	0.802167
HLA-A*02:03	VLSSSLVRL	0.801459
HLA-A*02:03	ALQRQLEEV	0.801157
HLA-B*51:01	SPVEASLSV	0.801132
HLA-A*68:01	HTAEFPTPY	0.801018
HLA-B*53:01	DSSEGSLSW	0.800935
HLA-A*23:01	RFISASVVW	0.800892
HLA-B*57:01	PASPLPQWW	0.800765
HLA-A*31:01	SSLVRLPAR	0.800353
HLA-A*31:01	GSRASLLAR	0.800328
HLA-A*02:06	VLKDATLEV	0.800317
HLA-A*31:01	RLNAQRKQR	0.800082
HLA-A*31:01	KLQVAQRHR	0.800057
HLA-B*44:03	RELYVNYQF	0.799881
HLA-B*44:03	HESAEDVLY	0.799819
HLA-A*11:01	RVQESYLER	0.799764
HLA-A*30:01	RTRGPYTSP	0.799233
HLA-A*02:06	AQLQLVLLL	0.798966
HLA-A*02:03	TLHEKALRL	0.798423
HLA-A*02:01	KLAETEEVV	0.798381
HLA-A*01:01	SSGPSGPTY	0.79838
HLA-A*02:03	SLSSTPSSL	0.798271
HLA-B*57:01	IAQRLPRLY	0.797774
HLA-A*03:01	RLRGPDERK	0.79768
HLA-A*02:03	ILLPHLGKA	0.797616
HLA-A*02:01	RIDPSHVAV	0.797366
HLA-A*31:01	GSLNIRRGR	0.796963
HLA-A*02:03	VLHRSLSFV	0.796691
HLA-A*02:03	VLLSRVPQA	0.79668
HLA-A*31:01	RFTAIVQAR	0.796506
HLA-A*02:03	ALGDLLASA	0.796479
HLA-A*68:02	ETLPAGSEL	0.796314
HLA-A*31:01	ISWKTLLTR	0.796306
HLA-A*31:01	RQGGFFRRR	0.795774
HLA-A*31:01	ALHSLYAFR	0.79532
HLA-A*23:01	AYSRQTSRF	0.795136
HLA-A*31:01	VSMATPFGR	0.79427
HLA-A*02:03	LLPDGNFKV	0.794235
HLA-B*58:01	RASSSPLGF	0.793921
HLA-A*02:03	ILSDLKMGL	0.793767
HLA-B*51:01	HPPRLSPLV	0.79341
HLA-A*02:06	GMISPILSL	0.793409
HLA-A*02:03	NISGILQEV	0.793067
HLA-B*53:01	SASVALFTW	0.792957
HLA-B*15:01	GISETTVAF	0.792454
HLA-A*11:01	RALEQGVEK	0.792425
HLA-A*02:01	FLLWRQLAL	0.792385
HLA-A*02:01	ALSANVSSV	0.792383
HLA-A*32:01	SLFSASSSF	0.792124
HLA-A*26:01	TVVPWSHVF	0.79168
HLA-B*58:01	DSSEGSLSW	0.791098
HLA-A*31:01	SSFMQRRAR	0.790994
HLA-A*11:01	TVSSPTAPR	0.790392
HLA-A*11:01	RTAENVQAR	0.790206
HLA-A*24:02	PYSVTPQFL	0.790098
HLA-A*02:01	RLDERGTAL	0.79003
HLA-B*53:01	TPVIGLEAF	0.789933
HLA-B*51:01	VPGSYLTVI	0.789649
HLA-A*68:01	DTGPGRFDR	0.789589
HLA-A*31:01	RVSPPYQLK	0.789521
HLA-A*31:01	RQQSQKRLR	0.789367
HLA-B*57:01	LSSHAVTEF	0.788861
HLA-A*68:02	ETCTPEAAV	0.788767
HLA-A*24:02	RYNATLEEL	0.788439
HLA-A*30:01	SSLPTVTAK	0.788293
HLA-A*02:03	SMPEATQQI	0.788199
HLA-A*31:01	HSSPSRSSR	0.788172
HLA-A*02:01	ALQSSLETL	0.78761
HLA-A*03:01	VVFPTSSLR	0.787452
HLA-A*01:01	VSAGASVSY	0.78657
HLA-A*03:01	KTQLSLREK	0.78618
HLA-A*01:01	FSYGPSEGY	0.785764
HLA-A*30:01	LTKAAFRYK	0.785505
HLA-A*02:06	TQIKETEKV	0.785409
HLA-A*03:01	SLSPSLTQR	0.784647
HLA-A*68:02	EVQEQQTRV	0.784619
HLA-A*31:01	STFADVATR	0.784435
HLA-A*68:01	ATIAQRLPR	0.784229
HLA-A*30:02	SSFKRFWFY	0.784181
HLA-A*31:01	AQREKQLSR	0.783764
HLA-A*11:01	HSWARAFMK	0.783475
HLA-B*15:01	RQAWTVKQM	0.783289
HLA-B*53:01	SPPPWVQAF	0.783065
HLA-B*40:01	RERSHEPPL	0.782303
HLA-A*68:01	QAFELARWR	0.78227
HLA-A*31:01	SFSPRSPSR	0.78214
HLA-B*44:03	SEATLQAAL	0.781377
HLA-A*31:01	AFSHIPTRR	0.781278
HLA-A*31:01	RMRLLAELR	0.781261
HLA-A*31:01	SSLETLRGR	0.78124
HLA-B*44:02	QEVGPVASL	0.781171
HLA-A*02:01	VLGDAAASV	0.781065
HLA-B*07:02	MPPKPPAFM	0.780636
HLA-A*26:01	EAPFPASVY	0.780509
HLA-B*51:01	EPVKKLVFI	0.780415
HLA-A*30:01	SSRPSFALA	0.780349
HLA-A*02:06	QLQELLKEV	0.780306
HLA-B*57:01	AASPPSHFY	0.780198
HLA-A*68:02	ELAQVTAEL	0.779961
HLA-A*26:01	WVNPAGAHY	0.779949
HLA-A*02:06	FVSHFLRKV	0.779897
HLA-A*68:01	CTFKIAVGK	0.779479
HLA-A*31:01	RLLSPAAWR	0.77942
HLA-A*31:01	SIATRIASR	0.77937
HLA-A*11:01	ASNFFTSTR	0.779236
HLA-A*31:01	RTAMNVLKR	0.779133
HLA-A*68:01	AAFEDRLRR	0.779109
HLA-A*02:06	SMLTPVWRL	0.778836
HLA-B*35:01	FPLPTDAAV	0.778487
HLA-A*31:01	TAYSRQTSR	0.777801
HLA-A*33:01	DAQHIEALR	0.777739
HLA-A*30:01	RTHPPGFRL	0.777566
HLA-B*51:01	SPFLRSPML	0.777436
HLA-A*26:01	GVMEIMGLY	0.777331
HLA-A*03:01	RTGLSPSRK	0.777281
HLA-A*02:06	YVKGALHSL	0.777205
HLA-A*03:01	KLHAAQEEK	0.777139
HLA-A*02:03	ELLERLETV	0.777074
HLA-A*31:01	SSIGALAPR	0.776683
HLA-A*31:01	ASSHPNASR	0.776003
HLA-A*31:01	MSITAMVQR	0.775817
HLA-A*02:01	KLDISHFSL	0.775555
HLA-A*02:03	YVKGALHSL	0.775264
HLA-A*31:01	KAAESVQSR	0.775002
HLA-A*31:01	GTSEFFPRR	0.774995
HLA-A*02:01	NLLPILSSA	0.774651
HLA-A*02:01	HLAGPLIEA	0.774092
HLA-A*31:01	ISWKTLLAR	0.773929
HLA-A*68:01	HATLNPSQR	0.77389
HLA-B*40:01	LERTSGTAL	0.77363
HLA-B*51:01	LALGAFPVI	0.773352
HLA-B*40:01	TEAKGEKAM	0.773171
HLA-A*03:01	KSFFGWKKK	0.77303
HLA-A*31:01	GSRSTRVER	0.773007
HLA-B*51:01	LPADGSQNV	0.772728
HLA-B*57:01	AAPGATPRW	0.772642
HLA-A*02:03	ALKAELQRA	0.772209
HLA-A*02:01	ALGDLLASA	0.771828
HLA-A*31:01	SFLLRQIFR	0.771744
HLA-B*07:02	SPRVGATHA	0.771302
HLA-A*11:01	AAFEALVSR	0.771204
HLA-B*40:01	IEEDQRGSL	0.771112
HLA-B*35:01	ESAKMLQAY	0.770861
HLA-A*02:03	ALTHQVQTL	0.770721
HLA-A*02:01	SLAPATCHL	0.770714
HLA-B*53:01	GPAESPAWW	0.770656
HLA-A*30:02	TQHPAISPY	0.770576
HLA-A*31:01	QIQTPHTRR	0.770534
HLA-B*57:01	HVFPASPVF	0.770306
HLA-B*35:01	VSAGASVSY	0.770196
HLA-A*11:01	RVERPQTKK	0.770144
HLA-A*11:01	KVAELREGK	0.76972
HLA-B*58:01	AAPGATPRW	0.769412
HLA-B*35:01	LVALSSASY	0.769075
HLA-A*24:02	CYSSATYLL	0.768987
HLA-A*68:01	QTEELATVR	0.768687
HLA-B*07:02	GPREGGNAT	0.768327
HLA-A*26:01	EVRRLNEAY	0.768237
HLA-A*02:01	ILQPQHWEA	0.768046
HLA-A*11:01	VSSFLPVGK	0.767919
HLA-A*32:01	STADLLRNW	0.767784
HLA-A*02:03	VVMPVVMEL	0.767323
HLA-A*02:01	LLDKKKIAV	0.76717
HLA-A*01:01	TSSGVCTHY	0.767138
HLA-A*11:01	KVELNTVLK	0.76708
HLA-A*02:03	VLGDAAASV	0.766902
HLA-A*31:01	TSRRKVWGR	0.766836
HLA-B*51:01	SPLDPTRAV	0.766821
HLA-A*30:02	KASVVRVLY	0.766489
HLA-A*02:06	FQPNLLQSL	0.766332
HLA-A*24:02	RYEETSREW	0.765935
HLA-A*02:03	AQVDRQHRV	0.765804
HLA-B*15:01	AMVQRLSPF	0.76522
HLA-A*11:01	ALFTWQLYR	0.765029
HLA-A*02:03	VLSHPGSTV	0.764869
HLA-A*02:06	ATVDGLQRL	0.764865
HLA-A*68:01	ATVRANQTR	0.764744
HLA-A*31:01	TVSSPTAPR	0.764523
HLA-A*68:01	EATQQICLK	0.764486
HLA-B*44:03	CETFTQILW	0.764268
HLA-B*57:01	AGSHLTPGW	0.764169
HLA-A*02:01	QVLSLPPQV	0.763772
HLA-A*02:01	NISGILQEV	0.763686
HLA-B*35:01	EVAESASVF	0.763336
HLA-A*68:01	VTCLPVSAR	0.763007
HLA-A*11:01	KIASEASLK	0.762945
HLA-A*68:01	EAGEQSRLR	0.762945
HLA-A*02:03	TLRQKIAAL	0.762846
HLA-A*11:01	SSHPNASRK	0.762584
HLA-A*31:01	RTEERRLPR	0.762556
HLA-A*02:06	ALSSSLSSV	0.762387
HLA-A*68:02	TAMEVESLV	0.762214
HLA-A*11:01	SSIPLSSTR	0.762212
HLA-A*02:03	FLQPKGSGA	0.762151
HLA-B*53:01	VPHFGPPFY	0.762073
HLA-A*30:02	VSAGASVSY	0.762019
HLA-A*02:03	GLKKTIWLV	0.761954
HLA-A*31:01	SALPPSQGR	0.761755
HLA-A*03:01	QTSPVHAGK	0.761119
HLA-A*02:03	NLLPILSSA	0.761087
HLA-B*07:02	MPSSPRLNA	0.760963
HLA-A*32:01	RMLVPTLEY	0.760831
HLA-B*40:01	REEEREQEI	0.760755
HLA-B*40:01	GEVVGASKI	0.760713
HLA-A*31:01	ASLQKEVRR	0.760414
HLA-B*44:02	AELDEARRV	0.759699
HLA-A*30:01	KSFFGWKKK	0.759201
HLA-A*68:02	EVQELREKL	0.758955
HLA-A*26:01	QVTDGVVLF	0.758542
HLA-A*31:01	RASELPPPR	0.758226
HLA-A*30:01	KARSSSMLA	0.758135
HLA-A*02:01	QLDELRAEV	0.757548
HLA-A*02:03	SLASLGQEL	0.757528
HLA-A*02:01	ALVDAEERL	0.757495
HLA-A*23:01	RYSVSTVLL	0.757162
HLA-B*08:01	SVSYRPFSL	0.75704
HLA-A*30:01	SSHPNASRK	0.756764
HLA-B*44:02	AELATKASL	0.756684
HLA-A*32:01	RMPPKPPAF	0.756487
HLA-A*01:01	ESNNVEASY	0.756374
HLA-A*30:01	KSRVEEVQK	0.756194
HLA-A*02:06	RAAEAIAAV	0.756012
HLA-A*31:01	RSQVAPAER	0.755844
HLA-A*02:01	HLTGVLAAV	0.75583
HLA-A*31:01	LTNFFPSRR	0.755773
HLA-A*02:06	ASFPSPAQV	0.755573
HLA-A*11:01	SMLAAAVLK	0.754993
HLA-A*31:01	SVSSGVAPR	0.754644
HLA-B*44:03	AESLERSLM	0.754512
HLA-A*31:01	VLYWHHLIR	0.754013
HLA-A*01:01	HISEIQQFY	0.753445
HLA-A*23:01	TYLLSPEYI	0.752808
HLA-B*51:01	SPAWWIQLV	0.752733
HLA-B*58:01	RSRKQTPSF	0.752533
HLA-A*11:01	KTQLSLREK	0.752472
HLA-A*02:03	FLPSSVRFL	0.752195
HLA-A*31:01	SIAGRPVGR	0.752095
HLA-A*31:01	AVASPASER	0.751979
HLA-A*23:01	TWTTVSARF	0.751334
HLA-B*07:02	LPYDNSSAV	0.75133
HLA-A*31:01	AYSPPCSSR	0.751186
HLA-A*02:06	ALIHFVVYL	0.750969
HLA-A*30:01	RLRALQEKK	0.750705
HLA-A*68:01	QAWTVKQMR	0.750656
HLA-B*51:01	EARRVPPTV	0.750501
HLA-B*15:01	RQREPVLSV	0.75045
HLA-B*40:01	AESLERSLM	0.750435
HLA-A*31:01	SLSAAWTHR	0.750081
HLA-A*02:01	RLADRNAHL	0.750016
HLA-A*11:01	STQSTSLSY	0.749975
HLA-A*02:06	LLAGPLIEA	0.749949
HLA-A*02:06	ALLPRDASV	0.749893
HLA-A*02:06	RSAPHLTGV	0.749522
HLA-A*30:02	QSSSSVLGY	0.749328
HLA-A*02:06	VLLSRVPQA	0.749118
HLA-A*02:01	FIAAEILLL	0.749077
HLA-A*30:02	IQQRVQESY	0.748951
HLA-A*23:01	RFVPSLLGW	0.748709
HLA-B*08:01	DLQRRLEAV	0.748373
HLA-A*31:01	TTRMRQFHR	0.748091
HLA-A*33:01	MYYNEKLKR	0.748046
HLA-A*31:01	RVVEEHKRR	0.74792
HLA-A*03:01	ALKQQLRVK	0.74756
HLA-B*44:02	RESEFPEDF	0.747291
HLA-A*68:01	SGASPFFQR	0.747189
HLA-A*11:01	SVSSGVAPR	0.746646
HLA-A*31:01	RVSAAQMAR	0.746562
HLA-A*02:06	HLAGPLIEA	0.745747
HLA-A*24:02	IYAHANSFL	0.745499
HLA-A*02:06	SQESVLPHL	0.74531
HLA-A*30:01	ISHFSLPTK	0.745177
HLA-A*02:06	NLLPILSSA	0.744876
HLA-A*02:01	FLSELIGYA	0.744567
HLA-A*02:03	FMKRGVLAA	0.7443
HLA-A*33:01	EAVGHTHRR	0.744178
HLA-A*11:01	RTLLRLEEK	0.744081
HLA-A*30:01	KLRYTEVLK	0.743686
HLA-A*02:06	TVIKRLFSA	0.743682
HLA-A*30:02	FSYGPSEGY	0.74344
HLA-A*31:01	VQRLSPFLR	0.743365
HLA-A*11:01	FVEPHALLK	0.74322
HLA-A*31:01	HTWAGDFER	0.742846
HLA-B*40:01	RELYVNYQF	0.742442
HLA-B*35:01	MASASKDVF	0.742426
HLA-A*30:01	RFVSHFLRK	0.741778
HLA-A*02:03	RLAELLGRA	0.741765
HLA-A*02:03	RLAKKEEQV	0.741682
HLA-A*11:01	SVSSFFESR	0.741463
HLA-B*07:02	VPDGLKKTI	0.740713
HLA-A*24:02	LYLVKFNNI	0.74055
HLA-B*53:01	LPFDFVLRI	0.740085
HLA-A*02:03	SLSPPGTSA	0.740045
HLA-A*30:01	RARASPTLR	0.740036
HLA-A*02:03	SLRRELAEL	0.739967
HLA-A*02:01	ALTHQVQTL	0.739741
HLA-A*11:01	RTAMNVLKR	0.739463
HLA-A*11:01	MTQSHAQAK	0.739417
HLA-A*02:03	ALRGELKHL	0.739097
HLA-A*02:03	ILFNLIAKA	0.738699
HLA-A*11:01	SSPSQTWTK	0.738652
HLA-A*68:02	EVARSRAEL	0.738635
HLA-A*02:06	ALMRTTVQL	0.738376
HLA-A*32:01	RTLLTIGRW	0.738321
HLA-A*11:01	ASSPSGLRR	0.737371
HLA-A*02:01	RLDSKLHAA	0.737167
HLA-A*31:01	LSRVPQAQR	0.736839
HLA-A*03:01	KLLESENEK	0.736773
HLA-B*40:01	EEEEEGLLL	0.736408
HLA-A*31:01	FSLGWVFSR	0.736251
HLA-A*33:01	DSSPWAPRR	0.736173
HLA-B*35:01	SPAAGGDAL	0.735851
HLA-A*30:02	HTAEFPTPY	0.735825
HLA-A*11:01	YSFPSPSSR	0.735825
HLA-A*11:01	AVLFFRWGK	0.735798
HLA-A*02:06	RLDEVCEQL	0.735559
HLA-A*23:01	PFMKLYVVF	0.73551
HLA-A*31:01	VTKEASSRR	0.735485
HLA-A*31:01	RGRSSASYR	0.735402
HLA-A*02:06	FVTQPSWSL	0.735249
HLA-A*23:01	KFLRIFPLL	0.735138
HLA-A*31:01	ALQTPRKKR	0.735134
HLA-A*03:01	RTIDTYILR	0.734626
HLA-B*15:01	HTAEFPTPY	0.734621
HLA-A*02:06	YASDFEFSL	0.734608
HLA-A*68:01	DVEALQQAR	0.734428
HLA-A*30:01	RASEARLEK	0.734376
HLA-A*11:01	ATDTVVAHR	0.734279
HLA-B*07:02	APASSHSST	0.734214
HLA-A*02:01	RMLPFDFVL	0.733902
HLA-A*31:01	LSRATLATR	0.733815
HLA-A*02:03	ALIHFVVYL	0.733792
HLA-B*07:02	GPHPPRLSP	0.732931
HLA-A*03:01	KVAELREGK	0.732811
HLA-A*31:01	KALAVQKRR	0.732807
HLA-A*26:01	MISPILSLF	0.732534
HLA-A*68:01	ATDPPLPSR	0.731927
HLA-A*23:01	IYSLTSEGW	0.731841
HLA-A*68:02	EVREAFNTL	0.73153
HLA-B*35:01	DSVLASPQY	0.731233
HLA-A*02:03	GAFPVIAQV	0.730688
HLA-A*33:01	CFFSYNYTR	0.730597
HLA-A*02:06	AVAEFDNPV	0.730496
HLA-A*23:01	AYTAGETLF	0.730464
HLA-A*30:02	GVMEIMGLY	0.730062
HLA-A*68:02	ETTLAGVPV	0.729893
HLA-A*30:02	WVNPAGAHY	0.729762
HLA-A*30:02	VVFFSALYY	0.729759
HLA-A*03:01	SLENHRVFK	0.729713
HLA-B*44:02	SEQAGTLLL	0.729657
HLA-A*03:01	AVTLSGLTK	0.729484
HLA-A*30:02	VAFHWKFLY	0.729422
HLA-A*02:03	ILPQSLQSI	0.728839
HLA-A*02:01	ILFNLIAKA	0.728804
HLA-B*15:01	SLSSSLSRF	0.728762
HLA-A*02:01	ALSEPAHDL	0.728701
HLA-A*11:01	QIKNLLLQK	0.728522
HLA-A*31:01	RSFAVDRVR	0.728464
HLA-A*11:01	VTAKSIFRR	0.728409
HLA-A*68:02	EVARRPDSV	0.72838
HLA-A*02:01	FMELPIVTL	0.728315
HLA-A*33:01	FTWQLYRSR	0.728255
HLA-A*02:06	GVADPLSLL	0.72825
HLA-B*58:01	PSLQETEAW	0.728215
HLA-A*02:06	ALAPRLLPL	0.728092
HLA-A*30:01	LTRDVQREK	0.727348
HLA-A*31:01	VMLASHQNR	0.727299
HLA-B*35:01	FPASPVFSA	0.727037
HLA-A*30:02	SVRSSAENY	0.725585
HLA-B*57:01	ASVLVERSY	0.725457
HLA-B*15:01	VTRAGQQVF	0.725415
HLA-A*02:06	FLVGVSFAV	0.72509
HLA-A*11:01	AAVTPSETK	0.724931
HLA-A*30:01	RSRDGSPGV	0.724776
HLA-A*31:01	AVARLQAER	0.72462
HLA-A*11:01	RAILYSSFK	0.724375
HLA-A*11:01	SSVSATLSR	0.723638
HLA-B*44:03	SELATVREV	0.723619
HLA-A*68:02	DTLSLPASL	0.723542
HLA-A*02:06	WQAEKAESL	0.723101
HLA-A*68:01	SARPLVPAR	0.723001
HLA-A*02:01	FLPSSVRFL	0.722846
HLA-A*31:01	FLRKVWSFR	0.722353
HLA-B*58:01	HVFPASPVF	0.722241
HLA-A*26:01	CTVAELASY	0.721585
HLA-B*35:01	MPPKPPAFM	0.721114
HLA-A*30:02	GSFRSGELY	0.721104
HLA-A*02:06	FIAAEILLL	0.72103
HLA-A*31:01	KVEEMLRER	0.720212
HLA-A*02:01	FSLSLVHQV	0.720139
HLA-A*31:01	LLLPFVTSR	0.719972
HLA-A*30:01	RQRPATVPA	0.719838
HLA-A*02:06	QIAALTHQV	0.719755
HLA-A*03:01	HSWARAFMK	0.71934
HLA-B*51:01	DALNISLPV	0.719235
HLA-A*11:01	SSVHGTMLR	0.719148
HLA-A*02:06	ILVGRVEEL	0.719109
HLA-A*68:02	SVALFTWQL	0.719082
HLA-A*02:01	SLREELLEA	0.719007
HLA-A*02:03	SLALSLTAL	0.718547
HLA-B*44:02	AESLERSLM	0.718382
HLA-A*68:01	AAAAAATAR	0.718336
HLA-B*44:03	DELEAVRAM	0.7182
HLA-A*02:06	GVLAALAAV	0.71797
HLA-A*68:01	ESQAIKQDR	0.717603
HLA-A*68:02	ETAVATLEA	0.717485
HLA-A*31:01	RALEDFRRR	0.717307
HLA-A*31:01	RSHALERER	0.71729
HLA-A*02:03	RLFPLPTDA	0.717075
HLA-B*57:01	SALKSAIRF	0.717051
HLA-A*33:01	GFFSPFAFR	0.716695
HLA-A*11:01	ATYLLSPEY	0.716558
HLA-A*01:01	ESAGMPVVY	0.715755
HLA-A*31:01	SSRDSSAER	0.715636
HLA-A*30:01	SQKALAVQK	0.715614
HLA-A*31:01	AGFRLRFPR	0.714907
HLA-A*11:01	GVLSVETGK	0.714683
HLA-A*68:01	SSPGLPLAR	0.714422
HLA-A*03:01	KVPATLKGK	0.714409
HLA-B*57:01	FAGQESPAW	0.713986
HLA-A*31:01	LSASRRILR	0.7139
HLA-B*07:02	APSPAGTPW	0.713796
HLA-B*35:01	SAASPPSHF	0.713148
HLA-A*31:01	QLLDVLQNR	0.713128
HLA-A*68:01	FTWQLYRSR	0.713105
HLA-A*24:02	VYLGTALCL	0.713085
HLA-B*51:01	VPDGLKKTI	0.712794
HLA-A*31:01	LQSEWLHLR	0.712373
HLA-A*03:01	RLLSPAAWR	0.712209
HLA-B*57:01	PSLQETEAW	0.712134
HLA-A*31:01	RMLERKPQK	0.712036
HLA-A*24:02	RFVPSLLGW	0.712034
HLA-A*11:01	RVGQGSTWK	0.711733
HLA-A*31:01	SVRESEARR	0.71172
HLA-A*02:01	ALLTLAEKL	0.71168
HLA-A*31:01	ASFTSSPGR	0.711588
HLA-A*31:01	AGRRGFPTR	0.711154
HLA-B*15:01	RQSSAFASL	0.710341
HLA-A*31:01	FVIPVGFPR	0.709849
HLA-A*02:06	KVPGSYLTV	0.709636
HLA-A*68:02	EVGGVASSL	0.709292
HLA-A*02:03	SLNPLLAII	0.70923
HLA-B*51:01	LPWRRSGTV	0.709094
HLA-A*24:02	VFSSPLGRF	0.709
HLA-A*11:01	GSLEAQKQK	0.70869
HLA-B*57:01	QTRLKDFEF	0.708494
HLA-A*02:03	RVVPHHLGV	0.708332
HLA-A*02:03	GVADPLSLL	0.707788
HLA-A*30:01	RVKLVAHPA	0.706932
HLA-A*23:01	YYPSPTGPW	0.706799
HLA-A*26:01	HVFPASPVF	0.706041
HLA-A*03:01	RTRAATGAK	0.705787
HLA-B*08:01	YSHLRSLTI	0.705486
HLA-A*68:01	EQALAQAQR	0.705401
HLA-A*11:01	TVAPSWNFR	0.705281
HLA-A*31:01	ILSSVFSSR	0.705214
HLA-A*68:01	SSSRLPWRR	0.704661
HLA-A*31:01	RQLEEVAER	0.704487
HLA-B*35:01	FLFEGANVF	0.704198
HLA-A*68:02	GAFPVIAQV	0.703987
HLA-B*57:01	ETDTPLAAW	0.703772
HLA-B*08:01	TLKGKCPTF	0.703636
HLA-A*30:01	RLRPVPTRR	0.703381
HLA-A*11:01	STQSASLSY	0.703249
HLA-A*33:01	VFASARHSR	0.703133
HLA-A*31:01	RMLQQNEER	0.702858
HLA-A*03:01	RVPFPPEIK	0.702604
HLA-A*03:01	RQAELFRAK	0.702601
HLA-A*02:06	ALQRQLEEV	0.70242
HLA-A*02:06	RQQELQELL	0.70241
HLA-A*11:01	SAFPLGVSR	0.702272
HLA-A*26:01	EVDSQFTRF	0.70223
HLA-A*02:03	ELNERVAYL	0.701685
HLA-B*07:02	APGATPRWL	0.70164
HLA-B*58:01	ETDTPLAAW	0.701548
HLA-B*44:02	SEATLQAAL	0.701444
HLA-A*03:01	HVSGSTHEK	0.701095
HLA-A*02:06	RLYSHLRSL	0.70101
HLA-B*44:02	CETFTQILW	0.700867
HLA-B*07:02	LPPPPPTAA	0.700504
HLA-A*02:03	ATLEELTAV	0.700501
HLA-A*31:01	SAYALARER	0.700368
HLA-A*31:01	FTWQLYRSR	0.700146
