# Supplementary material for: Epitope vaccine design for Toxoplasma gondii based on a genome-wide database of membrane proteins
Source: Parasit Vectors. 2022 Oct 12;15:364. doi: 10.1186/s13071-022-05497-z (PMC9555269; doi:10.1186/s13071-022-05497-z)
Supplement: Supplementary file 5 — Additional file 5. Initial predicted HLA-II binding epitopes. [file 13071_2022_5497_MOESM5_ESM.xlsx]

## Sheet: 原始0.5
HLA2 alleles	Epitope	Rank
HLA-DRB1*11:01	PTRFRFLQRRARCAS	0.01
HLA-DRB1*11:01	RPTRFRFLQRRARCA	0.01
HLA-DRB1*11:01	TRFRFLQRRARCASV	0.01
HLA-DRB3*02:02	FYISFFYVNRTRLAA	0.01
HLA-DRB3*02:02	ISFFYVNRTRLAAGS	0.01
HLA-DRB3*02:02	SFFYVNRTRLAAGSA	0.01
HLA-DRB3*02:02	YISFFYVNRTRLAAG	0.01
HLA-DRB1*09:01	LFRTAVVAAMAAALI	0.01
HLA-DQA1*05:01/DQB1*03:01	EAFAAVAAAAAPAAG	0.01
HLA-DQA1*05:01/DQB1*03:01	PEAFAAVAAAAAPAA	0.01
HLA-DRB1*09:01	LTPRTLAMASAARIA	0.01
HLA-DRB1*11:01	AARVFRIIKRKDSEQ	0.01
HLA-DRB1*11:01	ASEGIFRRLVRRLRR	0.01
HLA-DRB1*11:01	AVVSLLRLLKRRRRR	0.01
HLA-DRB1*11:01	EGIFRRLVRRLRRGR	0.01
HLA-DRB1*11:01	FRRLVRRLRRGRGTA	0.01
HLA-DRB1*11:01	GIFRRLVRRLRRGRG	0.01
HLA-DRB1*11:01	HAARVFRIIKRKDSE	0.01
HLA-DRB1*11:01	IFRRLVRRLRRGRGT	0.01
HLA-DRB1*11:01	PSAFRRLLRRLRFWR	0.01
HLA-DRB1*11:01	PSAFRRLTRRLRFWR	0.01
HLA-DRB1*11:01	PTGFRRLLRRLRFWR	0.01
HLA-DRB1*11:01	QSPSAFRRLTRRLRF	0.01
HLA-DRB1*11:01	SAFRRLLRRLRFWRR	0.01
HLA-DRB1*11:01	SEGIFRRLVRRLRRG	0.01
HLA-DRB1*11:01	SLLRLLKRRRRRAIQ	0.01
HLA-DRB1*11:01	SPSAFRRLTRRLRFW	0.01
HLA-DRB1*11:01	TGFRRLLRRLRFWRR	0.01
HLA-DRB1*11:01	VSLLRLLKRRRRRAI	0.01
HLA-DRB1*11:01	VVSLLRLLKRRRRRA	0.01
HLA-DPA1*02:01/DPB1*14:01	DRLRLSAAALAAARR	0.01
HLA-DPA1*02:01/DPB1*14:01	EDRLRLSAAALAAAR	0.01
HLA-DPA1*02:01/DPB1*14:01	LRLSAAALAAARRPR	0.01
HLA-DPA1*02:01/DPB1*14:01	REDRLRLSAAALAAA	0.01
HLA-DPA1*02:01/DPB1*14:01	RLLRLAKAAALPVAV	0.01
HLA-DPA1*02:01/DPB1*14:01	RLRLSAAALAAARRP	0.01
HLA-DPA1*02:01/DPB1*14:01	SRLLRLAKAAALPVA	0.01
HLA-DQA1*05:01/DQB1*03:01	GLMGARAAGAAAASA	0.01
HLA-DQA1*05:01/DQB1*03:01	RGLMGARAAGAAAAS	0.01
HLA-DRB1*01:01	FSRLSLSALKAAPAR	0.01
HLA-DPA1*02:01/DPB1*14:01	FQHLRRAAAAIPAAA	0.01
HLA-DPA1*02:01/DPB1*14:01	FRTAVVAAMAAALIT	0.01
HLA-DPA1*02:01/DPB1*14:01	GWRRRRAVRAAALFR	0.01
HLA-DPA1*02:01/DPB1*14:01	KLLFRTAVVAAMAAA	0.01
HLA-DPA1*02:01/DPB1*14:01	LFRTAVVAAMAAALI	0.01
HLA-DPA1*02:01/DPB1*14:01	QHLRRAAAAIPAAAS	0.01
HLA-DPA1*02:01/DPB1*14:01	RKLLFRTAVVAAMAA	0.01
HLA-DPA1*02:01/DPB1*14:01	RRRRAVRAAALFRRQ	0.01
HLA-DPA1*02:01/DPB1*14:01	WRRRRAVRAAALFRR	0.01
HLA-DRB5*01:01	SQLFHFRRARRRHRR	0.01
HLA-DRB1*01:01	DAARLYLTVRAVRLV	0.01
HLA-DRB1*11:01	RRPTRFRFLQRRARC	0.02
HLA-DQA1*05:01/DQB1*03:01	DQAMAAAAAGAAESD	0.02
HLA-DQA1*05:01/DQB1*03:01	HLRRAAAAIPAAASR	0.02
HLA-DQA1*05:01/DQB1*03:01	LRRAAAAIPAAASRF	0.02
HLA-DQA1*05:01/DQB1*03:01	NPEAFAAVAAAAAPA	0.02
HLA-DQA1*05:01/DQB1*03:01	NQDQAMAAAAAGAAE	0.02
HLA-DQA1*05:01/DQB1*03:01	QDQAMAAAAAGAAES	0.02
HLA-DQA1*05:01/DQB1*03:01	QHLRRAAAAIPAAAS	0.02
HLA-DQA1*05:01/DQB1*03:01	RRAAAAIPAAASRFF	0.02
HLA-DRB1*09:01	RLLRLAKAAALPVAV	0.02
HLA-DRB1*09:01	SRLLRLAKAAALPVA	0.02
HLA-DRB1*09:01	TPRTLAMASAARIAP	0.02
HLA-DRB1*11:01	GFRRLLRRLRFWRRG	0.02
HLA-DRB1*11:01	SPSAFRRLLRRLRFW	0.02
HLA-DPA1*01:03/DPB1*02:01	LAFYLWRYFFRWPIF	0.02
HLA-DQA1*05:01/DQB1*03:01	RRGLMGARAAGAAAA	0.02
HLA-DPA1*02:01/DPB1*14:01	GGWRRRRAVRAAALF	0.02
HLA-DPA1*02:01/DPB1*14:01	HLRRAAAAIPAAASR	0.02
HLA-DPA1*02:01/DPB1*14:01	LFQHLRRAAAAIPAA	0.02
HLA-DRB5*01:01	EEIAFYTVRSLKRTV	0.02
HLA-DRB5*01:01	EIAFYTVRSLKRTVP	0.02
HLA-DRB5*01:01	FSQLFHFRRARRRHR	0.02
HLA-DRB5*01:01	HEEIAFYTVRSLKRT	0.02
HLA-DRB5*01:01	IAFYTVRSLKRTVPP	0.02
HLA-DRB5*01:01	LAQLWRRAKSLFKRG	0.02
HLA-DRB5*01:01	QLFHFRRARRRHRRG	0.02
HLA-DRB1*09:01	FRTAVVAAMAAALIT	0.03
HLA-DQA1*05:01/DQB1*03:01	FQHLRRAAAAIPAAA	0.03
HLA-DQA1*05:01/DQB1*03:01	KNQDQAMAAAAAGAA	0.03
HLA-DRB1*09:01	PRTLAMASAARIAPN	0.03
HLA-DQA1*01:02/DQB1*06:02	AEQYHALAVMAAAIY	0.03
HLA-DQA1*01:02/DQB1*06:02	IAEQYHALAVMAAAI	0.03
HLA-DPA1*02:01/DPB1*14:01	FFSRLSLSALKAAPA	0.03
HLA-DPA1*01:03/DPB1*02:01	AFYLWRYFFRWPIFR	0.03
HLA-DPA1*01:03/DPB1*02:01	FYLWRYFFRWPIFRW	0.03
HLA-DPA1*02:01/DPB1*14:01	QEIRRAAPLAASPSP	0.03
HLA-DPA1*02:01/DPB1*14:01	SQEIRRAAPLAASPS	0.03
HLA-DRB5*01:01	LFHFRRARRRHRRGA	0.03
HLA-DRB5*01:01	RLAQLWRRAKSLFKR	0.03
HLA-DRB1*09:01	VQIAVYIASLAAGLA	0.04
HLA-DRB1*03:01	NRLVTDFKMRRKLKF	0.04
HLA-DRB1*11:01	MLYELFRKARRLKRS	0.04
HLA-DRB1*11:01	SPTGFRRLLRRLRFW	0.04
HLA-DQA1*01:02/DQB1*06:02	AVEGMMTAAALAQSD	0.04
HLA-DQA1*01:02/DQB1*06:02	EQYHALAVMAAAIYV	0.04
HLA-DQA1*01:02/DQB1*06:02	VEGMMTAAALAQSDS	0.04
HLA-DPA1*02:01/DPB1*14:01	FSRLSLSALKAAPAR	0.04
HLA-DPA1*02:01/DPB1*14:01	GTFQRAAIALTSVSS	0.04
HLA-DPA1*02:01/DPB1*14:01	LREIKASAASAASAA	0.04
HLA-DPA1*02:01/DPB1*14:01	MFFSRLSLSALKAAP	0.04
HLA-DPA1*02:01/DPB1*14:01	VRMRRLSSLASTAKA	0.04
HLA-DPA1*02:01/DPB1*14:01	LRRAAAAIPAAASRF	0.04
HLA-DPA1*02:01/DPB1*14:01	LVSYRFAAVSVVAMF	0.04
HLA-DPA1*02:01/DPB1*14:01	RAFMKRGVLAALAAV	0.04
HLA-DPA1*02:01/DPB1*14:01	SSQEIRRAAPLAASP	0.04
HLA-DPA1*02:01/DPB1*14:01	VSYRFAAVSVVAMFG	0.04
HLA-DRB1*03:01	RLVTDFKMRRKLKFR	0.05
HLA-DRB1*09:01	REDRLRLSAAALAAA	0.05
HLA-DRB1*11:01	LHAARVFRIIKRKDS	0.05
HLA-DRB1*11:01	QSPSAFRRLLRRLRF	0.05
HLA-DRB5*01:01	FFSQLFHFRRARRRH	0.05
HLA-DRB5*01:01	WFFSQLFHFRRARRR	0.05
HLA-DRB1*09:01	QIAVYIASLAAGLAP	0.06
HLA-DRB1*11:01	AFRRLLRRLRFWRRG	0.06
HLA-DRB1*11:01	LLRLLKRRRRRAIQE	0.06
HLA-DPA1*02:01/DPB1*14:01	AGTFQRAAIALTSVS	0.06
HLA-DPA1*02:01/DPB1*14:01	RMRRLSSLASTAKAT	0.06
HLA-DQA1*01:02/DQB1*06:02	FFPERQAAAVVAAQC	0.07
HLA-DQA1*01:02/DQB1*06:02	FPERQAAAVVAAQCL	0.07
HLA-DQA1*01:02/DQB1*06:02	PERQAAAVVAAQCLY	0.07
HLA-DPA1*01:03/DPB1*04:01	AHAFYFLSYERMKQF	0.07
HLA-DPA1*01:03/DPB1*04:01	YLWRYFFRWPIFRWI	0.07
HLA-DPA1*02:01/DPB1*14:01	PVRMRRLSSLASTAK	0.07
HLA-DPA1*02:01/DPB1*14:01	QAKRSATRALQILAA	0.07
HLA-DPA1*02:01/DPB1*14:01	TFQRAAIALTSVSSV	0.07
HLA-DRB1*01:01	PPLYQRMMAASAPWS	0.07
HLA-DPA1*02:01/DPB1*14:01	PSSQEIRRAAPLAAS	0.07
HLA-DPA1*02:01/DPB1*14:01	TLVSYRFAAVSVVAM	0.07
HLA-DRB3*02:02	VFYISFFYVNRTRLA	0.08
HLA-DQA1*01:02/DQB1*06:02	SFFPERQAAAVVAAQ	0.08
HLA-DPA1*01:03/DPB1*04:01	PAHAFYFLSYERMKQ	0.08
HLA-DQA1*01:02/DQB1*06:02	AIAEQYHALAVMAAA	0.08
HLA-DPA1*02:01/DPB1*14:01	AKRSATRALQILAAV	0.08
HLA-DPA1*02:01/DPB1*14:01	AFMKRGVLAALAAVC	0.08
HLA-DPA1*02:01/DPB1*14:01	ARAFMKRGVLAALAA	0.08
HLA-DRB5*01:01	SSMYAKLRGKKKKHR	0.08
HLA-DQA1*05:01/DQB1*03:01	ALGVAVLAALAAVAG	0.09
HLA-DRB1*11:01	TQSPSAFRRLTRRLR	0.09
HLA-DRB1*01:01	PLYQRMMAASAPWSA	0.09
HLA-DPA1*02:01/DPB1*14:01	DAARLYLTVRAVRLV	0.09
HLA-DPA1*01:03/DPB1*04:01	HAFYFLSYERMKQFF	0.1
HLA-DPA1*01:03/DPB1*04:01	WRYFFRWPIFRWIIG	0.1
HLA-DPA1*02:01/DPB1*14:01	RSRSRKLAIVSVLSL	0.1
HLA-DPA1*02:01/DPB1*14:01	WRRLFRRTKVARLER	0.1
HLA-DRB1*01:01	ATRYAAARAAMTDRH	0.1
HLA-DRB1*01:01	YSQLAAYLVAAALSA	0.1
HLA-DPA1*02:01/DPB1*14:01	ATARRMAAVAEALEW	0.1
HLA-DPA1*02:01/DPB1*14:01	FMKRGVLAALAAVCI	0.1
HLA-DPA1*02:01/DPB1*14:01	PLPRWRAVAVAAFLI	0.1
HLA-DRB5*01:01	AGFRLRFPRKRVSPP	0.1
HLA-DRB5*01:01	FHFRRARRRHRRGAG	0.1
HLA-DRB5*01:01	HPAGFRLRFPRKRVS	0.1
HLA-DRB5*01:01	HPPGFRLRFPRKRVS	0.1
HLA-DRB5*01:01	PAGFRLRFPRKRVSP	0.1
HLA-DRB5*01:01	PGFRLRFPRKRVSPP	0.1
HLA-DRB5*01:01	PPGFRLRFPRKRVSP	0.1
HLA-DRB5*01:01	QRLAQLWRRAKSLFK	0.1
HLA-DRB5*01:01	SMYAKLRGKKKKHRP	0.1
HLA-DRB5*01:01	THPAGFRLRFPRKRV	0.1
HLA-DRB5*01:01	THPPGFRLRFPRKRV	0.1
HLA-DRB1*01:01	EAFAAVAAAAAPAAG	0.1
HLA-DRB1*01:01	PEAFAAVAAAAAPAA	0.1
HLA-DQA1*01:02/DQB1*06:02	LLVPLAAATALASQG	0.11
HLA-DQA1*01:02/DQB1*06:02	LVPLAAATALASQGA	0.11
HLA-DRB1*09:01	RTLAMASAARIAPNA	0.11
HLA-DRB1*07:01	PWRRLFRRTKVARLE	0.11
HLA-DRB1*07:01	TPWRRLFRRTKVARL	0.11
HLA-DRB1*11:01	VMLYELFRKARRLKR	0.11
HLA-DQA1*01:02/DQB1*06:02	EDRLRLSAAALAAAR	0.11
HLA-DQA1*01:02/DQB1*06:02	QYHALAVMAAAIYVL	0.11
HLA-DQA1*01:02/DQB1*06:02	WAVEGMMTAAALAQS	0.11
HLA-DPA1*02:01/DPB1*14:01	PAGTFQRAAIALTSV	0.11
HLA-DPA1*02:01/DPB1*14:01	PLREIKASAASAASA	0.11
HLA-DPA1*02:01/DPB1*14:01	PPFSRAAALSLAQSC	0.11
HLA-DPA1*02:01/DPB1*14:01	REIKASAASAASAAS	0.11
HLA-DRB1*01:01	FATRYAAARAAMTDR	0.11
HLA-DRB1*01:01	LPPLYQRMMAASAPW	0.11
HLA-DPA1*02:01/DPB1*14:01	RLFQHLRRAAAAIPA	0.11
HLA-DRB1*09:01	LSLSALKAAPAREAL	0.12
HLA-DRB1*09:01	RLSLSALKAAPAREA	0.12
HLA-DRB1*11:01	GQSFASLFRRRKPAA	0.12
HLA-DPA1*02:01/DPB1*14:01	AVYASIAASSIRLAL	0.12
HLA-DPA1*02:01/DPB1*14:01	DLFATRYAAARAAMT	0.12
HLA-DPA1*02:01/DPB1*14:01	EVLRRLAALVQAFCA	0.12
HLA-DPA1*02:01/DPB1*14:01	PPPFSRAAALSLAQS	0.12
HLA-DPA1*02:01/DPB1*14:01	VLRRLAALVQAFCAA	0.12
HLA-DPA1*02:01/DPB1*14:01	EAFAAVAAAAAPAAG	0.12
HLA-DPA1*02:01/DPB1*14:01	ETRRAAEAIAAVARL	0.12
HLA-DPA1*02:01/DPB1*14:01	KLRSALAKAAVASEE	0.12
HLA-DPA1*02:01/DPB1*14:01	PEAFAAVAAAAAPAA	0.12
HLA-DPA1*02:01/DPB1*14:01	TRRAAEAIAAVARLQ	0.12
HLA-DRB1*11:01	AGVFAKARRRTLDRS	0.13
HLA-DRB1*11:01	LYELFRKARRLKRSD	0.13
HLA-DRB1*11:01	QSFASLFRRRKPAAP	0.13
HLA-DRB1*11:01	RLFQHLRRAAAAIPA	0.13
HLA-DQA1*01:02/DQB1*06:02	DRLRLSAAALAAARR	0.13
HLA-DPA1*02:01/DPB1*14:01	AAVYASIAASSIRLA	0.13
HLA-DPA1*02:01/DPB1*14:01	FLMRRMAKILKTSSM	0.13
HLA-DPA1*02:01/DPB1*14:01	LFATRYAAARAAMTD	0.13
HLA-DRB1*08:02	SFFYVNRTRLAAGSA	0.13
HLA-DRB1*01:01	FFSRLSLSALKAAPA	0.13
HLA-DRB1*09:01	PWRRLFRRTKVARLE	0.14
HLA-DRB1*09:01	WRRLFRRTKVARLER	0.14
HLA-DRB1*09:01	EDRLRLSAAALAAAR	0.14
HLA-DPA1*01:03/DPB1*04:01	AFYFLSYERMKQFFL	0.14
HLA-DPA1*01:03/DPB1*02:01	KFAFRYFCRSFLKLR	0.14
HLA-DPA1*02:01/DPB1*14:01	GPVRMRRLSSLASTA	0.14
HLA-DPA1*01:03/DPB1*02:01	IVFYISFFYVNRTRL	0.14
HLA-DRB1*01:01	LYQRMMAASAPWSAD	0.14
HLA-DRB5*01:01	AVVSLLRLLKRRRRR	0.14
HLA-DRB5*01:01	GFLFLRYATPRSKRP	0.14
HLA-DRB5*01:01	VSLLRLLKRRRRRAI	0.14
HLA-DRB5*01:01	VVSLLRLLKRRRRRA	0.14
HLA-DRB1*11:01	GVFAKARRRTLDRSK	0.15
HLA-DRB1*11:01	NAGVFAKARRRTLDR	0.15
HLA-DRB1*11:01	SGLRYLRRKTFHAGP	0.15
HLA-DQA1*05:01/DQB1*03:01	QALGVAVLAALAAVA	0.15
HLA-DPA1*02:01/DPB1*14:01	KRSATRALQILAAVL	0.15
HLA-DPA1*01:03/DPB1*04:01	KFAFRYFCRSFLKLR	0.15
HLA-DPA1*02:01/DPB1*14:01	DKLRSALAKAAVASE	0.15
HLA-DRB1*11:01	AGQSFASLFRRRKPA	0.16
HLA-DRB1*01:01	PLPPLYQRMMAASAP	0.16
HLA-DRB1*01:01	RLLRLAKAAALPVAV	0.16
HLA-DRB1*01:01	SRLLRLAKAAALPVA	0.16
HLA-DRB1*01:01	VFIWLALRAAQLRRA	0.16
HLA-DRB5*01:01	ASEGIFRRLVRRLRR	0.16
HLA-DRB5*01:01	EGIFRRLVRRLRRGR	0.16
HLA-DRB5*01:01	GIFRRLVRRLRRGRG	0.16
HLA-DRB5*01:01	PSAFRRLLRRLRFWR	0.16
HLA-DRB5*01:01	PTGFRRLLRRLRFWR	0.16
HLA-DRB5*01:01	QSPSAFRRLLRRLRF	0.16
HLA-DRB5*01:01	SAFRRLLRRLRFWRR	0.16
HLA-DRB5*01:01	SEGIFRRLVRRLRRG	0.16
HLA-DRB5*01:01	SPSAFRRLLRRLRFW	0.16
HLA-DRB5*01:01	SPTGFRRLLRRLRFW	0.16
HLA-DRB5*01:01	TGFRRLLRRLRFWRR	0.16
HLA-DRB1*01:01	FLLLVPLAAATALAS	0.16
HLA-DRB1*01:01	FRTAVVAAMAAALIT	0.16
HLA-DRB1*01:01	LFRTAVVAAMAAALI	0.16
HLA-DRB1*01:01	NPEAFAAVAAAAAPA	0.16
HLA-DRB1*01:01	RTAVVAAMAAALITL	0.16
HLA-DPA1*01:03/DPB1*04:01	FFSFLQWPFFRRKGA	0.17
HLA-DQA1*05:01/DQB1*03:01	AAVYASIAASSIRLA	0.17
HLA-DRB5*01:01	PSAFRRLTRRLRFWR	0.17
HLA-DRB5*01:01	PTRFRFLQRRARCAS	0.17
HLA-DRB1*11:01	DSGLRYLRRKTFHAG	0.18
HLA-DRB1*07:01	WRRLFRRTKVARLER	0.18
HLA-DRB1*08:02	ISFFYVNRTRLAAGS	0.18
HLA-DQA1*04:01/DQB1*04:02	GGSLRAASAAVSSES	0.19
HLA-DQA1*04:01/DQB1*04:02	GSLRAASAAVSSESV	0.19
HLA-DRB1*09:01	RTAVVAAMAAALITL	0.19
HLA-DQA1*05:01/DQB1*03:01	IPGGSLRAASAAVSS	0.19
HLA-DPA1*02:01/DPB1*14:01	FATRYAAARAAMTDR	0.19
HLA-DPA1*02:01/DPB1*14:01	SRLSLSALKAAPARE	0.19
HLA-DPA1*02:01/DPB1*14:01	STLLGIRAIKAANIT	0.19
HLA-DQA1*05:01/DQB1*03:01	AVYASIAASSIRLAL	0.19
HLA-DPA1*02:01/DPB1*14:01	AATARRMAAVAEALE	0.19
HLA-DPA1*02:01/DPB1*14:01	DGGWRRRRAVRAAAL	0.2
HLA-DRB3*02:02	EDRLRLSAAALAAAR	0.2
HLA-DRB1*04:01	PLYQRFRRTRSTASD	0.2
HLA-DRB1*04:01	RPLYQRFRRTRSTAS	0.2
HLA-DPA1*02:01/DPB1*14:01	EPFERIMATAVYAGA	0.2
HLA-DPA1*02:01/DPB1*14:01	KAILSTMMARATALA	0.2
HLA-DPA1*02:01/DPB1*14:01	KRSRSRKLAIVSVLS	0.2
HLA-DPA1*02:01/DPB1*14:01	LTPRTLAMASAARIA	0.2
HLA-DPA1*02:01/DPB1*14:01	PFERIMATAVYAGAT	0.2
HLA-DPA1*02:01/DPB1*14:01	PWRRLFRRTKVARLE	0.2
HLA-DPA1*02:01/DPB1*14:01	AETRRAAEAIAAVAR	0.2
HLA-DPA1*02:01/DPB1*14:01	HRSRRLRASLVSSKE	0.2
HLA-DPA1*02:01/DPB1*14:01	PPLPRWRAVAVAAFL	0.2
HLA-DPA1*02:01/DPB1*14:01	RARLTSQVALAAAPI	0.2
HLA-DRB5*01:01	GFRLRFPRKRVSPPY	0.2
HLA-DRB5*01:01	LWWRFYWAMYATRRI	0.2
HLA-DRB5*01:01	WWRFYWAMYATRRID	0.2
HLA-DQA1*01:02/DQB1*06:02	VPLAAATALASQGAL	0.21
HLA-DQA1*01:02/DQB1*06:02	RLRLSAAALAAARRP	0.21
HLA-DRB1*08:02	SPTVQILAAASSAAA	0.21
HLA-DPA1*02:01/DPB1*14:01	VLEVLRRLAALVQAF	0.21
HLA-DQA1*05:01/DQB1*03:01	ATRYAAARAAMTDRH	0.21
HLA-DQA1*05:01/DQB1*03:01	FATRYAAARAAMTDR	0.21
HLA-DQA1*05:01/DQB1*03:01	LFATRYAAARAAMTD	0.21
HLA-DRB5*01:01	SLLRLLKRRRRRAIQ	0.21
HLA-DRB5*01:01	FVSHFLRKVWSFRKL	0.21
HLA-DRB5*01:01	FWGYLFFRSLCRHRK	0.21
HLA-DRB5*01:01	SHFLRKVWSFRKLSC	0.21
HLA-DRB5*01:01	VSHFLRKVWSFRKLS	0.21
HLA-DRB5*01:01	WGYLFFRSLCRHRKR	0.21
HLA-DRB1*11:01	GDSGLRYLRRKTFHA	0.22
HLA-DPA1*01:03/DPB1*02:01	VFYISFFYVNRTRLA	0.22
HLA-DRB1*09:01	PPFSRAAALSLAQSC	0.23
HLA-DRB1*09:01	PPPFSRAAALSLAQS	0.23
HLA-DRB1*11:01	FRRLLRRLRFWRRGR	0.23
HLA-DRB1*11:01	FRRLLRRLRFWRRGS	0.23
HLA-DQA1*01:02/DQB1*06:02	FERIMATAVYAGATV	0.23
HLA-DPA1*02:01/DPB1*14:01	EARRLAAESLLANPL	0.23
HLA-DPA1*02:01/DPB1*14:01	LEVLRRLAALVQAFC	0.23
HLA-DPA1*02:01/DPB1*14:01	TPRTLAMASAARIAP	0.23
HLA-DRB1*15:01	AAALRFFRRFRRVRQ	0.23
HLA-DPA1*02:01/DPB1*14:01	NPEAFAAVAAAAAPA	0.23
HLA-DPA1*02:01/DPB1*14:01	YDRARLTSQVALAAA	0.23
HLA-DRB1*09:01	EAFAAVAAAAAPAAG	0.24
HLA-DRB1*09:01	PEAFAAVAAAAAPAA	0.24
HLA-DRB1*09:01	DRLRLSAAALAAARR	0.24
HLA-DRB1*09:01	SLSALKAAPAREALP	0.24
HLA-DPA1*01:03/DPB1*04:01	FYLWRYFFRWPIFRW	0.24
HLA-DPA1*02:01/DPB1*14:01	ARRLAAESLLANPLR	0.24
HLA-DPA1*02:01/DPB1*14:01	FERIMATAVYAGATV	0.24
HLA-DPA1*02:01/DPB1*14:01	QAAKRMWTAARSHVA	0.24
HLA-DPA1*01:03/DPB1*02:01	IPIFLYFHLFRIRYS	0.24
HLA-DRB1*01:01	EDRLRLSAAALAAAR	0.24
HLA-DRB1*01:01	EPFERIMATAVYAGA	0.24
HLA-DRB1*01:01	FIWLALRAAQLRRAH	0.24
HLA-DRB1*01:01	REDRLRLSAAALAAA	0.24
HLA-DPA1*01:03/DPB1*04:01	YEYSVEFFFSRCRRV	0.24
HLA-DRB1*11:01	GIFAYVLHRKLNRRL	0.25
HLA-DQA1*01:02/DQB1*06:02	LLLVPLAAATALASQ	0.25
HLA-DRB1*09:01	NPEAFAAVAAAAAPA	0.25
HLA-DQA1*01:02/DQB1*06:02	KRSATRALQILAAVL	0.25
HLA-DQA1*01:02/DQB1*06:02	PFERIMATAVYAGAT	0.25
HLA-DPA1*02:01/DPB1*14:01	MRRLSSLASTAKATD	0.25
HLA-DPA1*02:01/DPB1*14:01	AAATARRMAAVAEAL	0.25
HLA-DRB5*01:01	QSPSAFRRLTRRLRF	0.25
HLA-DRB5*01:01	SPSAFRRLTRRLRFW	0.25
HLA-DRB5*01:01	TQSPSAFRRLTRRLR	0.25
HLA-DRB5*01:01	RPTRFRFLQRRARCA	0.25
HLA-DRB5*01:01	TRFRFLQRRARCASV	0.25
HLA-DRB1*11:01	TPWRRLFRRTKVARL	0.26
HLA-DRB1*11:01	RHLASWRLLKRTVVV	0.26
HLA-DRB1*11:01	YELFRKARRLKRSDE	0.26
HLA-DPA1*02:01/DPB1*14:01	PRTLAMASAARIAPN	0.26
HLA-DPA1*02:01/DPB1*14:01	RTLAMASAARIAPNA	0.26
HLA-DPA1*02:01/DPB1*14:01	YDLFATRYAAARAAM	0.26
HLA-DPA1*01:03/DPB1*02:01	LLFALWFRRWTFRWT	0.26
HLA-DRB5*01:01	WRFYWAMYATRRIDF	0.26
HLA-DRB1*11:01	GRKHFQTMAKLSAAV	0.27
HLA-DRB1*11:01	RKHFQTMAKLSAAVP	0.27
HLA-DRB1*11:01	RRTSFSWVRRRYVWR	0.27
HLA-DQA1*01:02/DQB1*06:02	ILLAASLAVAAVSSL	0.27
HLA-DQA1*04:01/DQB1*04:02	PGGSLRAASAAVSSE	0.27
HLA-DQA1*05:01/DQB1*03:01	FRTAVVAAMAAALIT	0.27
HLA-DQA1*05:01/DQB1*03:01	ILLAASLAVAAVSSL	0.27
HLA-DQA1*05:01/DQB1*03:01	RTAVVAAMAAALITL	0.27
HLA-DRB1*07:01	RLLRLAKAAALPVAV	0.27
HLA-DRB1*07:01	SRLLRLAKAAALPVA	0.27
HLA-DRB1*11:01	FSQLFHFRRARRRHR	0.27
HLA-DRB1*11:01	SQLFHFRRARRRHRR	0.27
HLA-DQA1*01:02/DQB1*06:02	PPFSRAAALSLAQSC	0.27
HLA-DRB1*08:02	YISFFYVNRTRLAAG	0.27
HLA-DRB1*15:01	AALRFFRRFRRVRQP	0.27
HLA-DRB1*04:01	VRMRRLSSLASTAKA	0.28
HLA-DRB1*07:01	AAVYASIAASSIRLA	0.28
HLA-DRB1*07:01	AVYASIAASSIRLAL	0.28
HLA-DPA1*02:01/DPB1*14:01	AAKRMWTAARSHVAE	0.28
HLA-DRB1*11:01	ALGLFYLATRKLPAL	0.29
HLA-DRB1*04:01	PVRMRRLSSLASTAK	0.29
HLA-DRB1*11:01	AAALRFFRRFRRVRQ	0.29
HLA-DRB1*11:01	AALRFFRRFRRVRQP	0.29
HLA-DRB1*11:01	ALRFFRRFRRVRQPV	0.29
HLA-DRB1*11:01	WARYRAVRRNHSVFK	0.29
HLA-DPA1*02:01/DPB1*01:01	IVFYISFFYVNRTRL	0.29
HLA-DQA1*05:01/DQB1*03:01	TRYAAARAAMTDRHS	0.29
HLA-DRB1*09:01	AGLTVGLSAMAAGLA	0.3
HLA-DRB1*09:01	IAEQYHALAVMAAAI	0.3
HLA-DRB1*09:01	LWWRFYWAMYATRRI	0.3
HLA-DPA1*02:01/DPB1*14:01	LMRRMAKILKTSSMR	0.3
HLA-DPA1*02:01/DPB1*14:01	MEARRLAAESLLANP	0.3
HLA-DPA1*02:01/DPB1*14:01	PRWFYVAAVKASLDL	0.3
HLA-DPA1*02:01/DPB1*14:01	WARAFMKRGVLAALA	0.3
HLA-DRB1*11:01	KHFQTMAKLSAAVPT	0.31
HLA-DQA1*05:01/DQB1*03:01	LFRTAVVAAMAAALI	0.31
HLA-DPA1*02:01/DPB1*05:01	IPIFLYFHLFRIRYS	0.31
HLA-DQA1*01:02/DQB1*06:02	AKRSATRALQILAAV	0.31
HLA-DQA1*01:02/DQB1*06:02	KAILSTMMARATALA	0.31
HLA-DRB1*08:02	AYYIRKVLTYRRRVM	0.31
HLA-DPA1*02:01/DPB1*14:01	FPRWFYVAAVKASLD	0.31
HLA-DRB1*01:01	LFATRYAAARAAMTD	0.31
HLA-DRB1*11:01	RTSFSWVRRRYVWRS	0.32
HLA-DRB3*02:02	DRLRLSAAALAAARR	0.32
HLA-DRB3*02:02	REDRLRLSAAALAAA	0.32
HLA-DPA1*01:03/DPB1*04:01	LWWRFYWAMYATRRI	0.32
HLA-DRB1*11:01	ADAYPALRRRKGSRV	0.32
HLA-DRB1*11:01	QLFHFRRARRRHRRG	0.32
HLA-DPA1*01:03/DPB1*02:01	YEYSVEFFFSRCRRV	0.32
HLA-DRB1*15:01	IVFYISFFYVNRTRL	0.32
HLA-DPA1*02:01/DPB1*14:01	STMMARATALAKNKK	0.32
HLA-DPA1*01:03/DPB1*02:01	PIFLYFHLFRIRYST	0.32
HLA-DPA1*01:03/DPB1*04:01	RWFFSQLFHFRRARR	0.32
HLA-DRB5*01:01	AFRRLLRRLRFWRRG	0.32
HLA-DRB5*01:01	GFRRLLRRLRFWRRG	0.32
HLA-DRB1*09:01	WWRFYWAMYATRRID	0.33
HLA-DQA1*01:02/DQB1*06:02	RSATRALQILAAVLF	0.33
HLA-DPA1*02:01/DPB1*14:01	IEKVTRIAALEAAST	0.33
HLA-DPA1*02:01/DPB1*14:01	TLREVLSAVSASVAA	0.33
HLA-DPA1*02:01/DPB1*14:01	WAGIKARAAAVVVTA	0.33
HLA-DRB1*15:01	PAAALRFFRRFRRVR	0.33
HLA-DPA1*02:01/DPB1*14:01	DRARLTSQVALAAAP	0.33
HLA-DQA1*01:02/DQB1*06:02	KLLFRTAVVAAMAAA	0.34
HLA-DPA1*02:01/DPB1*14:01	EMEARRLAAESLLAN	0.34
HLA-DPA1*02:01/DPB1*14:01	LREVLSAVSASVAAL	0.34
HLA-DPA1*02:01/DPB1*14:01	LSTMMARATALAKNK	0.34
HLA-DQA1*05:01/DQB1*03:01	AWAASRAKAAAAASM	0.35
HLA-DQA1*05:01/DQB1*03:01	GSLRAASAAVSSESV	0.35
HLA-DQA1*05:01/DQB1*03:01	PGGSLRAASAAVSSE	0.35
HLA-DRB1*09:01	ELSPYQSAAAATLAS	0.35
HLA-DRB1*04:05	LLLFWRFRSARDGRH	0.35
HLA-DRB1*04:05	TLLLFWRFRSARDGR	0.35
HLA-DQA1*01:02/DQB1*06:02	RKLLFRTAVVAAMAA	0.36
HLA-DRB1*04:01	GPVRMRRLSSLASTA	0.36
HLA-DRB1*11:01	DAYPALRRRKGSRVY	0.36
HLA-DRB1*11:01	LRFFRRFRRVRQPVF	0.36
HLA-DRB1*08:02	SRLLRLAKAAALPVA	0.36
HLA-DPA1*01:03/DPB1*02:01	YFWGYLFFRSLCRHR	0.36
HLA-DRB1*04:05	LLFWRFRSARDGRHS	0.36
HLA-DPA1*02:01/DPB1*14:01	RRAAEAIAAVARLQA	0.36
HLA-DRB5*01:01	RRPTRFRFLQRRARC	0.36
HLA-DQA1*01:02/DQB1*06:02	LFRTAVVAAMAAALI	0.37
HLA-DQA1*05:01/DQB1*03:01	GGSLRAASAAVSSES	0.37
HLA-DQA1*01:02/DQB1*06:02	PPPFSRAAALSLAQS	0.37
HLA-DPA1*01:03/DPB1*02:01	YLWRYFFRWPIFRWI	0.37
HLA-DQA1*05:01/DQB1*03:01	DLFATRYAAARAAMT	0.37
HLA-DRB5*01:01	FRRLLRRLRFWRRGR	0.37
HLA-DRB5*01:01	MLYELFRKARRLKRS	0.37
HLA-DRB5*01:01	HFLRKVWSFRKLSCF	0.37
HLA-DRB1*11:01	VVLLSVLRRQRGRKH	0.38
HLA-DRB1*09:01	GLTVGLSAMAAGLAI	0.38
HLA-DRB1*09:01	TVGLSAMAAGLAIGI	0.38
HLA-DQA1*01:02/DQB1*06:02	SWAVEGMMTAAALAQ	0.38
HLA-DPA1*02:01/DPB1*14:01	RLSLSALKAAPAREA	0.38
HLA-DRB1*01:01	LFMLTMMSTRVSLQK	0.38
HLA-DRB1*01:01	LLWLMKVLAVLSAVV	0.38
HLA-DRB1*01:01	LWLMKVLAVLSAVVM	0.38
HLA-DRB1*01:01	LLLVPLAAATALASQ	0.38
HLA-DRB1*11:01	DQTYHTFLRRRHETT	0.39
HLA-DRB1*11:01	KKSWRQLKRHRGERR	0.39
HLA-DRB1*11:01	QTYHTFLRRRHETTD	0.39
HLA-DRB1*11:01	YLFFRSLCRHRKRSG	0.39
HLA-DRB1*09:01	LTVGLSAMAAGLAIG	0.39
HLA-DQA1*05:01/DQB1*03:01	IQLVLHAAVSASVAL	0.39
HLA-DRB1*09:01	AEQYHALAVMAAAIY	0.39
HLA-DRB1*11:01	EFIRYLVRAKKDRIG	0.39
HLA-DRB1*11:01	LRLLKRRRRRAIQEE	0.39
HLA-DPA1*02:01/DPB1*14:01	AEQYHALAVMAAAIY	0.39
HLA-DPA1*02:01/DPB1*14:01	IQSRILASLEAQKAA	0.39
HLA-DPA1*02:01/DPB1*14:01	SLQRAMSINAALLAN	0.39
HLA-DPA1*02:01/DPB1*14:01	VSTLLGIRAIKAANI	0.39
HLA-DPA1*02:01/DPB1*14:01	RTAVVAAMAAALITL	0.39
HLA-DRB5*01:01	RFYWAMYATRRIDFG	0.39
HLA-DRB1*09:01	IQLVLHAAVSASVAL	0.4
HLA-DPA1*02:01/DPB1*14:01	LQRAMSINAALLANV	0.4
HLA-DPA1*02:01/DPB1*14:01	RWFYVAAVKASLDLA	0.4
HLA-DPA1*01:03/DPB1*02:01	IFLYFHLFRIRYSTC	0.4
HLA-DQA1*01:02/DQB1*06:02	DELEAVRAMHASEKA	0.41
HLA-DQA1*01:02/DQB1*06:02	HLRRAAAAIPAAASR	0.41
HLA-DQA1*01:02/DQB1*06:02	QHLRRAAAAIPAAAS	0.41
HLA-DRB1*04:01	LGPVRMRRLSSLAST	0.41
HLA-DRB1*09:01	FFSRLSLSALKAAPA	0.41
HLA-DRB1*09:01	FSRLSLSALKAAPAR	0.41
HLA-DRB1*09:01	SRLSLSALKAAPARE	0.41
HLA-DRB1*11:01	DEFIRYLVRAKKDRI	0.41
HLA-DPA1*02:01/DPB1*14:01	MSFSKTTSLASLALT	0.41
HLA-DPA1*02:01/DPB1*14:01	RSEVQRLTALAAAQT	0.41
HLA-DRB1*01:01	SEVQRLTALAAAQTE	0.41
HLA-DRB1*11:01	GYLFFRSLCRHRKRS	0.42
HLA-DRB1*11:01	IFAYVLHRKLNRRLL	0.42
HLA-DRB1*11:01	LFFRSLCRHRKRSGK	0.42
HLA-DRB1*11:01	STPWRRLFRRTKVAR	0.42
HLA-DRB1*11:01	WGYLFFRSLCRHRKR	0.42
HLA-DQA1*01:02/DQB1*06:02	LRRAAAAIPAAASRF	0.42
HLA-DRB1*11:01	GDEFIRYLVRAKKDR	0.42
HLA-DRB1*11:01	GWARYRAVRRNHSVF	0.42
HLA-DRB1*11:01	LFHFRRARRRHRRGA	0.42
HLA-DRB1*11:01	SADAYPALRRRKGSR	0.42
HLA-DRB1*11:01	SSMYAKLRGKKKKHR	0.42
HLA-DRB1*08:02	LGIIILAMSSSKAAS	0.42
HLA-DPA1*02:01/DPB1*14:01	ESLQRAMSINAALLA	0.42
HLA-DRB5*01:01	VMLYELFRKARRLKR	0.42
HLA-DRB5*01:01	GYLFFRSLCRHRKRS	0.42
HLA-DRB5*01:01	YLFFRSLCRHRKRSG	0.42
HLA-DRB1*09:01	TPWRRLFRRTKVARL	0.43
HLA-DPA1*01:03/DPB1*04:01	TVQEYVTFFSRLKMR	0.43
HLA-DPA1*01:03/DPB1*04:01	WWRFYWAMYATRRID	0.43
HLA-DPA1*02:01/DPB1*14:01	ATRYAAARAAMTDRH	0.43
HLA-DPA1*02:01/DPB1*14:01	EKVTRIAALEAASTH	0.43
HLA-DPA1*02:01/DPB1*14:01	EQYHALAVMAAAIYV	0.43
HLA-DPA1*02:01/DPB1*14:01	QSRILASLEAQKAAT	0.43
HLA-DPA1*02:01/DPB1*14:01	TESEARAIASFLSSS	0.43
HLA-DPA1*02:01/DPB1*14:01	TVPRTWKAVVAATNR	0.43
HLA-DRB5*01:01	FRRLLRRLRFWRRGS	0.43
HLA-DRB1*11:01	AASFVKPARRKARKE	0.44
HLA-DRB1*11:01	ASFVKPARRKARKEH	0.44
HLA-DRB1*11:01	DAASFVKPARRKARK	0.44
HLA-DRB1*12:01	ALSASALLAMTALAY	0.44
HLA-DPA1*02:01/DPB1*14:01	AILSTMMARATALAK	0.44
HLA-DPA1*02:01/DPB1*14:01	ILSTMMARATALAKN	0.44
HLA-DPA1*02:01/DPB1*14:01	LSLSALKAAPAREAL	0.44
HLA-DRB1*11:01	FLMRRMAKILKTSSM	0.45
HLA-DRB1*11:01	LMRRMAKILKTSSMR	0.45
HLA-DQA1*01:02/DQB1*06:02	KAFQQAAKAAAAAEG	0.45
HLA-DQA1*05:01/DQB1*03:01	WIQLVLHAAVSASVA	0.45
HLA-DRB1*04:01	ELGPVRMRRLSSLAS	0.45
HLA-DQA1*01:02/DQB1*06:02	EPFERIMATAVYAGA	0.45
HLA-DRB1*08:02	EAFAAVAAAAAPAAG	0.45
HLA-DPA1*02:01/DPB1*14:01	TPWRRLFRRTKVARL	0.45
HLA-DQA1*05:01/DQB1*03:01	SLFPAMTAAASASSS	0.45
HLA-DPA1*02:01/DPB1*14:01	GSLRAASAAVSSESV	0.45
HLA-DRB5*01:01	LYELFRKARRLKRSD	0.45
HLA-DRB1*11:01	PGRKHFQTMAKLSAA	0.46
HLA-DRB1*03:01	TKYWLRSDRVVHAQC	0.46
HLA-DPA1*02:01/DPB1*14:01	HIEKVTRIAALEAAS	0.46
HLA-DQA1*05:01/DQB1*03:01	REIKASAASAASAAS	0.47
HLA-DRB1*01:01	GLFMLTMMSTRVSLQ	0.47
HLA-DRB1*09:01	EQYHALAVMAAAIYV	0.48
HLA-DRB1*08:02	PEAFAAVAAAAAPAA	0.48
HLA-DRB4*01:01	AQILVAQAASQAYSS	0.48
HLA-DPA1*02:01/DPB1*14:01	AKAFQQAAKAAAAAE	0.48
HLA-DRB5*01:01	YFWGYLFFRSLCRHR	0.48
HLA-DRB1*09:01	GIIILAMSSSKAASK	0.49
HLA-DPA1*02:01/DPB1*05:01	YFWGYLFFRSLCRHR	0.49
HLA-DPA1*02:01/DPB1*14:01	PPLREIKASAASAAS	0.49
HLA-DPA1*02:01/DPB1*14:01	TMMARATALAKNKKP	0.49
HLA-DRB1*11:01	LRRTSFSWVRRRYVW	0.5
HLA-DRB1*11:01	TSFSWVRRRYVWRST	0.5
HLA-DQA1*01:02/DQB1*06:02	AKAFQQAAKAAAAAE	0.5
HLA-DQA1*01:02/DQB1*06:02	AILSTMMARATALAK	0.5
HLA-DQA1*01:02/DQB1*06:02	LRLSAAALAAARRPR	0.5
HLA-DRB1*08:02	GFLFLRYATPRSKRP	0.5
HLA-DQA1*05:01/DQB1*03:01	AFAAVAAAAAPAAGA	0.01
HLA-DRB1*11:01	SAFRRLTRRLRFWRR	0.01
HLA-DRB1*01:01	HKRFYMLAASLSGVA	0.01
HLA-DRB1*01:01	ARLYLTVRAVRLVAH	0.01
HLA-DRB1*01:01	KARYATLQAPAAPAP	0.01
HLA-DRB1*01:01	VLGFAALAAAAAFLG	0.01
HLA-DRB1*11:01	CLCSLALLRRRYSCS	0.01
HLA-DRB1*11:01	CSLALLRRRYSCSQL	0.01
HLA-DRB1*11:01	ETFKRIARKGVPSSL	0.01
HLA-DRB1*11:01	FSSRLFRSLSRLGSS	0.01
HLA-DRB1*11:01	LCSLALLRRRYSCSQ	0.01
HLA-DRB1*11:01	RLFRSLSRLGSSYLD	0.01
HLA-DRB1*11:01	SRLFRSLSRLGSSYL	0.01
HLA-DRB1*11:01	SSRLFRSLSRLGSSY	0.01
HLA-DRB3*02:02	AFRANLAASIIAGFF	0.01
HLA-DRB3*02:02	AFYRSNAPNITSLLA	0.01
HLA-DRB3*02:02	ALLVSFIANFPAVLL	0.01
HLA-DRB3*02:02	AWYMMNLNPSATRWL	0.01
HLA-DRB3*02:02	DNVAFRANLAASIIA	0.01
HLA-DRB3*02:02	DSFIARNANPLTTFH	0.01
HLA-DRB3*02:02	EAFYRSNAPNITSLL	0.01
HLA-DRB3*02:02	ETDNVAFRANLAASI	0.01
HLA-DRB3*02:02	FIYPYVLNPSLLTDY	0.01
HLA-DRB3*02:02	FLLSMWINNASATVI	0.01
HLA-DRB3*02:02	FPMGTFLSNVVASVL	0.01
HLA-DRB3*02:02	FTIAWYMMNLNPSAT	0.01
HLA-DRB3*02:02	FYRSNAPNITSLLAT	0.01
HLA-DRB3*02:02	GDSFIARNANPLTTF	0.01
HLA-DRB3*02:02	GFFRGNLTNCVKVMP	0.01
HLA-DRB3*02:02	GFIYPYVLNPSLLTD	0.01
HLA-DRB3*02:02	GGRLRANRSFALFLI	0.01
HLA-DRB3*02:02	GGYVFVINTVAVHMV	0.01
HLA-DRB3*02:02	GRLRANRSFALFLIV	0.01
HLA-DRB3*02:02	GTFLSNVVASVLVAY	0.01
HLA-DRB3*02:02	GYVFVINTVAVHMVA	0.01
HLA-DRB3*02:02	HLYLFVGNPTLSAVF	0.01
HLA-DRB3*02:02	IAWYMMNLNPSATRW	0.01
HLA-DRB3*02:02	IKLFYTSNIPIILQT	0.01
HLA-DRB3*02:02	IRYSFVRNTPGAFGA	0.01
HLA-DRB3*02:02	IYPYVLNPSLLTDYE	0.01
HLA-DRB3*02:02	KEAFYRSNAPNITSL	0.01
HLA-DRB3*02:02	KLFYTSNIPIILQTA	0.01
HLA-DRB3*02:02	LKEAFYRSNAPNITS	0.01
HLA-DRB3*02:02	LLSMWINNASATVIL	0.01
HLA-DRB3*02:02	LLVSFIANFPAVLLA	0.01
HLA-DRB3*02:02	LLYFLPNAVLAAVVL	0.01
HLA-DRB3*02:02	LRVYFISANANTTAS	0.01
HLA-DRB3*02:02	LSMWINNASATVILT	0.01
HLA-DRB3*02:02	LVSFIANFPAVLLAY	0.01
HLA-DRB3*02:02	LYFLPNAVLAAVVLF	0.01
HLA-DRB3*02:02	LYLFVGNPTLSAVFQ	0.01
HLA-DRB3*02:02	MGTFLSNVVASVLVA	0.01
HLA-DRB3*02:02	NVAFRANLAASIIAG	0.01
HLA-DRB3*02:02	PGGRLRANRSFALFL	0.01
HLA-DRB3*02:02	PIKLFYTSNIPIILQ	0.01
HLA-DRB3*02:02	PLLYFLPNAVLAAVV	0.01
HLA-DRB3*02:02	PLYKANRSASAPLAK	0.01
HLA-DRB3*02:02	PMGTFLSNVVASVLV	0.01
HLA-DRB3*02:02	RHLYLFVGNPTLSAV	0.01
HLA-DRB3*02:02	RVYFISANANTTASL	0.01
HLA-DRB3*02:02	RYSFVRNTPGAFGAA	0.01
HLA-DRB3*02:02	SFIANFPAVLLAYHW	0.01
HLA-DRB3*02:02	SFIARNANPLTTFHS	0.01
HLA-DRB3*02:02	TDNVAFRANLAASII	0.01
HLA-DRB3*02:02	TFLSNVVASVLVAYT	0.01
HLA-DRB3*02:02	TGFFRGNLTNCVKVM	0.01
HLA-DRB3*02:02	TIAWYMMNLNPSATR	0.01
HLA-DRB3*02:02	VAFRANLAASIIAGF	0.01
HLA-DRB3*02:02	VSFIANFPAVLLAYH	0.01
HLA-DRB3*02:02	VYFISANANTTASLH	0.01
HLA-DRB3*02:02	WALLVSFIANFPAVL	0.01
HLA-DRB3*02:02	WTGFFRGNLTNCVKV	0.01
HLA-DRB3*02:02	WYMMNLNPSATRWLW	0.01
HLA-DRB3*02:02	YFPMGTFLSNVVASV	0.01
HLA-DRB3*02:02	YLFVGNPTLSAVFQN	0.01
HLA-DRB3*02:02	YPYVLNPSLLTDYEK	0.01
HLA-DQA1*04:01/DQB1*04:02	ACRTHATLAPIAEEE	0.01
HLA-DQA1*04:01/DQB1*04:02	CRTHATLAPIAEEEF	0.01
HLA-DQA1*01:02/DQB1*06:02	ASQNSAAAVLSASRR	0.01
HLA-DQA1*01:02/DQB1*06:02	DASQNSAAAVLSASR	0.01
HLA-DQA1*01:02/DQB1*06:02	ILDASQNSAAAVLSA	0.01
HLA-DQA1*01:02/DQB1*06:02	LDASQNSAAAVLSAS	0.01
HLA-DQA1*01:02/DQB1*06:02	SQNSAAAVLSASRRI	0.01
HLA-DQA1*04:01/DQB1*04:02	EESLDEFAAVRAFDD	0.01
HLA-DQA1*04:01/DQB1*04:02	QTAADAAAAEAIEED	0.01
HLA-DQA1*04:01/DQB1*04:02	TAADAAAAEAIEEDI	0.01
HLA-DPA1*03:01/DPB1*04:02	ACFFLGQLLLLWLGP	0.01
HLA-DPA1*03:01/DPB1*04:02	ASFVSSFLLLVGYMP	0.01
HLA-DPA1*03:01/DPB1*04:02	ASVRASFVSSFLLLV	0.01
HLA-DPA1*03:01/DPB1*04:02	ATVSRLFVSLSLLLL	0.01
HLA-DPA1*03:01/DPB1*04:02	CFRFLLFFFENLFNL	0.01
HLA-DPA1*03:01/DPB1*04:02	ENLFHYKFFILLLLL	0.01
HLA-DPA1*03:01/DPB1*04:02	FCFRFLLFFFENLFN	0.01
HLA-DPA1*03:01/DPB1*04:02	FGYFFQTTFLGLATC	0.01
HLA-DPA1*03:01/DPB1*04:02	FPIIFFGVGFLVLLA	0.01
HLA-DPA1*03:01/DPB1*04:02	FRFLLFFFENLFNLL	0.01
HLA-DPA1*03:01/DPB1*04:02	GYFFQTTFLGLATCL	0.01
HLA-DPA1*03:01/DPB1*04:02	IFPIIFFGVGFLVLL	0.01
HLA-DPA1*03:01/DPB1*04:02	IIFFGVGFLVLLAVS	0.01
HLA-DPA1*03:01/DPB1*04:02	LDFLFSFFSILLVLV	0.01
HLA-DPA1*03:01/DPB1*04:02	NLFHYKFFILLLLLG	0.01
HLA-DPA1*03:01/DPB1*04:02	PIIFFGVGFLVLLAV	0.01
HLA-DPA1*03:01/DPB1*04:02	PVFGYFFQTTFLGLA	0.01
HLA-DPA1*03:01/DPB1*04:02	QVRTACFFLGQLLLL	0.01
HLA-DPA1*03:01/DPB1*04:02	RASFVSSFLLLVGYM	0.01
HLA-DPA1*03:01/DPB1*04:02	RLFVSLSLLLLLRLF	0.01
HLA-DPA1*03:01/DPB1*04:02	RTACFFLGQLLLLWL	0.01
HLA-DPA1*03:01/DPB1*04:02	RTFCFRFLLFFFENL	0.01
HLA-DPA1*03:01/DPB1*04:02	SRLFVSLSLLLLLRL	0.01
HLA-DPA1*03:01/DPB1*04:02	SVRASFVSSFLLLVG	0.01
HLA-DPA1*03:01/DPB1*04:02	TACFFLGQLLLLWLG	0.01
HLA-DPA1*03:01/DPB1*04:02	TFCFRFLLFFFENLF	0.01
HLA-DPA1*03:01/DPB1*04:02	TIFPIIFFGVGFLVL	0.01
HLA-DPA1*03:01/DPB1*04:02	TVSRLFVSLSLLLLL	0.01
HLA-DPA1*03:01/DPB1*04:02	VFGYFFQTTFLGLAT	0.01
HLA-DPA1*03:01/DPB1*04:02	VPVFGYFFQTTFLGL	0.01
HLA-DPA1*03:01/DPB1*04:02	VRASFVSSFLLLVGY	0.01
HLA-DPA1*03:01/DPB1*04:02	VRTACFFLGQLLLLW	0.01
HLA-DPA1*03:01/DPB1*04:02	VSRLFVSLSLLLLLR	0.01
HLA-DPA1*03:01/DPB1*04:02	YFFQTTFLGLATCLS	0.01
HLA-DRB1*09:01	AAFQLSTSNAVRISL	0.01
HLA-DRB1*09:01	AFFVPALPATAQNVC	0.01
HLA-DRB1*09:01	ASFSASPSLFLSSLS	0.01
HLA-DRB1*09:01	AVSRKCYVLSVSAQL	0.01
HLA-DRB1*09:01	DASFSASPSLFLSSL	0.01
HLA-DRB1*09:01	FFNPAFRRFSTAAVS	0.01
HLA-DRB1*09:01	FRELRNAFPSLVALM	0.01
HLA-DRB1*09:01	FSAAPYFGAFAAALI	0.01
HLA-DRB1*09:01	IVSAFKAASPPTLEE	0.01
HLA-DRB1*09:01	KPIVSAFKAASPPTL	0.01
HLA-DRB1*09:01	LLFRTAVVAAMAAAL	0.01
HLA-DRB1*09:01	LRAAFQLSTSNAVRI	0.01
HLA-DRB1*09:01	NPAFRRFSTAAVSGL	0.01
HLA-DRB1*09:01	PAFRRFSTAAVSGLC	0.01
HLA-DRB1*09:01	PDASFSASPSLFLSS	0.01
HLA-DRB1*09:01	PIVSAFKAASPPTLE	0.01
HLA-DRB1*09:01	PPDASFSASPSLFLS	0.01
HLA-DRB1*09:01	RAAFQLSTSNAVRIS	0.01
HLA-DRB1*09:01	TTVAFFVPALPATAQ	0.01
HLA-DRB1*09:01	TVAFFVPALPATAQN	0.01
HLA-DRB1*09:01	VAFFVPALPATAQNV	0.01
HLA-DRB1*09:01	VSAFKAASPPTLEEK	0.01
HLA-DRB1*09:01	WIFAAFAAAAALGQV	0.01
HLA-DRB1*03:01	GTVMADMRLLRGFNL	0.01
HLA-DRB1*03:01	LSLTGTVMADMRLLR	0.01
HLA-DRB1*03:01	LTGTVMADMRLLRGF	0.01
HLA-DRB1*03:01	SLTGTVMADMRLLRG	0.01
HLA-DRB1*03:01	TGTVMADMRLLRGFN	0.01
HLA-DQA1*05:01/DQB1*03:01	AAVAAAAAAATARRM	0.01
HLA-DQA1*05:01/DQB1*03:01	AAVAAAAAPAAGAAA	0.01
HLA-DQA1*05:01/DQB1*03:01	AEGAAVAAAAAAATA	0.01
HLA-DQA1*05:01/DQB1*03:01	AFWSAAPPAAASSLA	0.01
HLA-DQA1*05:01/DQB1*03:01	APSGGANGAGAAAAV	0.01
HLA-DQA1*05:01/DQB1*03:01	AVAAAAAPAAGAAAA	0.01
HLA-DQA1*05:01/DQB1*03:01	AVSGAAVVSGFVVAS	0.01
HLA-DQA1*05:01/DQB1*03:01	EGAAVAAAAAAATAR	0.01
HLA-DQA1*05:01/DQB1*03:01	FAAVAAAAAPAAGAA	0.01
HLA-DQA1*05:01/DQB1*03:01	FAFWSAAPPAAASSL	0.01
HLA-DQA1*05:01/DQB1*03:01	GAAVAAAAAAATARR	0.01
HLA-DQA1*05:01/DQB1*03:01	GGANGAGAAAAVGDG	0.01
HLA-DQA1*05:01/DQB1*03:01	GKYGGGAGGALAASS	0.01
HLA-DQA1*05:01/DQB1*03:01	HILLFSGALAAAAGS	0.01
HLA-DQA1*05:01/DQB1*03:01	IAVSGAAVVSGFVVA	0.01
HLA-DQA1*05:01/DQB1*03:01	ILLFSGALAAAAGSP	0.01
HLA-DQA1*05:01/DQB1*03:01	KYGGGAGGALAASSL	0.01
HLA-DQA1*05:01/DQB1*03:01	LIAVSGAAVVSGFVV	0.01
HLA-DQA1*05:01/DQB1*03:01	LLFSGALAAAAGSPA	0.01
HLA-DQA1*05:01/DQB1*03:01	NFAFWSAAPPAAASS	0.01
HLA-DQA1*05:01/DQB1*03:01	PSGGANGAGAAAAVG	0.01
HLA-DQA1*05:01/DQB1*03:01	QAEGAAVAAAAAAAT	0.01
HLA-DQA1*05:01/DQB1*03:01	SGGANGAGAAAAVGD	0.01
HLA-DQA1*05:01/DQB1*03:01	SNFAFWSAAPPAAAS	0.01
HLA-DQA1*05:01/DQB1*03:01	SQAEGAAVAAAAAAA	0.01
HLA-DQA1*05:01/DQB1*03:01	VAAAAAPAAGAAAAA	0.01
HLA-DQA1*05:01/DQB1*03:01	YGGGAGGALAASSLF	0.01
HLA-DRB1*04:01	FPRAYLRLTSETSVA	0.01
HLA-DRB1*04:01	FRPPFSSLVSPASLH	0.01
HLA-DRB1*04:01	MRRRQFVSDETMAHS	0.01
HLA-DRB1*04:01	PPFSSLVSPASLHFF	0.01
HLA-DRB1*04:01	PRAYLRLTSETSVAD	0.01
HLA-DRB1*04:01	RAYLRLTSETSVADG	0.01
HLA-DRB1*04:01	RPPFSSLVSPASLHF	0.01
HLA-DRB1*04:01	RQFVSDETMAHSELT	0.01
HLA-DRB1*04:01	RRQFVSDETMAHSEL	0.01
HLA-DRB1*04:01	RRRQFVSDETMAHSE	0.01
HLA-DRB1*09:01	AALFRALPKSVLALL	0.01
HLA-DRB1*09:01	AASARWRRGAVSLLY	0.01
HLA-DRB1*09:01	ANLFRALSSPSLWTT	0.01
HLA-DRB1*09:01	ASARWRRGAVSLLYV	0.01
HLA-DRB1*09:01	EAALFRALPKSVLAL	0.01
HLA-DRB1*09:01	ESIKQMFPARVYRIH	0.01
HLA-DRB1*09:01	EVTGGYYSALPHYLA	0.01
HLA-DRB1*09:01	GDSVSKYFASLAITL	0.01
HLA-DRB1*09:01	GGMALCRSLPATVLL	0.01
HLA-DRB1*09:01	GGYYSALPHYLATTS	0.01
HLA-DRB1*09:01	GMALCRSLPATVLLN	0.01
HLA-DRB1*09:01	GVGYSKLHMAAAVNV	0.01
HLA-DRB1*09:01	GYSKLHMAAAVNVIG	0.01
HLA-DRB1*09:01	GYYSALPHYLATTSV	0.01
HLA-DRB1*09:01	IEAALFRALPKSVLA	0.01
HLA-DRB1*09:01	IIYMESIKQMFPARV	0.01
HLA-DRB1*09:01	IYMESIKQMFPARVY	0.01
HLA-DRB1*09:01	KPDTSPFFASAAASF	0.01
HLA-DRB1*09:01	LLASPVFQASAASLS	0.01
HLA-DRB1*09:01	MESIKQMFPARVYRI	0.01
HLA-DRB1*09:01	NLFRALSSPSLWTTA	0.01
HLA-DRB1*09:01	NRDFNQASSAPVPPL	0.01
HLA-DRB1*09:01	PDTSPFFASAAASFS	0.01
HLA-DRB1*09:01	RDFNQASSAPVPPLQ	0.01
HLA-DRB1*09:01	RLMLVLSPAAAVLAG	0.01
HLA-DRB1*09:01	SANLFRALSSPSLWT	0.01
HLA-DRB1*09:01	SARWRRGAVSLLYVH	0.01
HLA-DRB1*09:01	TGGYYSALPHYLATT	0.01
HLA-DRB1*09:01	TSYYSFGPAYMAFTS	0.01
HLA-DRB1*09:01	TTSYYSFGPAYMAFT	0.01
HLA-DRB1*09:01	VGYSKLHMAAAVNVI	0.01
HLA-DRB1*09:01	VRLMLVLSPAAAVLA	0.01
HLA-DRB1*09:01	VTGGYYSALPHYLAT	0.01
HLA-DRB1*09:01	YMESIKQMFPARVYR	0.01
HLA-DRB4*01:01	ATIKKQLKQMQQEPL	0.01
HLA-DRB4*01:01	DVKIQFLQAQIAALT	0.01
HLA-DRB4*01:01	DVLFRITLLILQQIR	0.01
HLA-DRB4*01:01	EGILALHILTAQLIR	0.01
HLA-DRB4*01:01	ERDVKIQFLQAQIAA	0.01
HLA-DRB4*01:01	FRITLLILQQIRRKK	0.01
HLA-DRB4*01:01	GEGILALHILTAQLI	0.01
HLA-DRB4*01:01	GILALHILTAQLIRL	0.01
HLA-DRB4*01:01	HERDVKIQFLQAQIA	0.01
HLA-DRB4*01:01	IKKQLKQMQQEPLTT	0.01
HLA-DRB4*01:01	ILALHILTAQLIRLA	0.01
HLA-DRB4*01:01	KKTPFIIRAQAHIRR	0.01
HLA-DRB4*01:01	KTPFIIRAQAHIRRH	0.01
HLA-DRB4*01:01	LFRITLLILQQIRRK	0.01
HLA-DRB4*01:01	PFIIRAQAHIRRHLV	0.01
HLA-DRB4*01:01	RDVKIQFLQAQIAAL	0.01
HLA-DRB4*01:01	TDVLFRITLLILQQI	0.01
HLA-DRB4*01:01	TIKKQLKQMQQEPLT	0.01
HLA-DRB4*01:01	TPFIIRAQAHIRRHL	0.01
HLA-DRB4*01:01	VKIQFLQAQIAALTH	0.01
HLA-DRB4*01:01	VLFRITLLILQQIRR	0.01
HLA-DRB1*07:01	AGWIFFIYTAALLLV	0.01
HLA-DRB1*07:01	ATNFTHLTSLIILCA	0.01
HLA-DRB1*07:01	CAGWIFFIYTAALLL	0.01
HLA-DRB1*07:01	CVLGFLFSVSVRLFL	0.01
HLA-DRB1*07:01	FCVLGFLFSVSVRLF	0.01
HLA-DRB1*07:01	FFFSVSLSLALVSVS	0.01
HLA-DRB1*07:01	FFIYTAALLLVCLPI	0.01
HLA-DRB1*07:01	FTSLPFFFSVSLSLA	0.01
HLA-DRB1*07:01	GISATNFTHLTSLII	0.01
HLA-DRB1*07:01	GWIFFIYTAALLLVC	0.01
HLA-DRB1*07:01	IFFIYTAALLLVCLP	0.01
HLA-DRB1*07:01	IGFVSAASSLLTFVC	0.01
HLA-DRB1*07:01	ISATNFTHLTSLIIL	0.01
HLA-DRB1*07:01	LFTSLPFFFSVSLSL	0.01
HLA-DRB1*07:01	LGFLFSVSVRLFLGV	0.01
HLA-DRB1*07:01	LIGFVSAASSLLTFV	0.01
HLA-DRB1*07:01	LPFFFSVSLSLALVS	0.01
HLA-DRB1*07:01	NVSLIGFVSAASSLL	0.01
HLA-DRB1*07:01	PFFFSVSLSLALVSV	0.01
HLA-DRB1*07:01	PSFSSSLSSSLSSSS	0.01
HLA-DRB1*07:01	PSSSPSFSSSLSSSL	0.01
HLA-DRB1*07:01	RSIFWLTSAVRILAS	0.01
HLA-DRB1*07:01	SATNFTHLTSLIILC	0.01
HLA-DRB1*07:01	SIFWLTSAVRILASL	0.01
HLA-DRB1*07:01	SLIGFVSAASSLLTF	0.01
HLA-DRB1*07:01	SLPFFFSVSLSLALV	0.01
HLA-DRB1*07:01	SPSFSSSLSSSLSSS	0.01
HLA-DRB1*07:01	SSPSFSSSLSSSLSS	0.01
HLA-DRB1*07:01	SSSPSFSSSLSSSLS	0.01
HLA-DRB1*07:01	TNFTHLTSLIILCAA	0.01
HLA-DRB1*07:01	TSLPFFFSVSLSLAL	0.01
HLA-DRB1*07:01	TYRSIFWLTSAVRIL	0.01
HLA-DRB1*07:01	VLGFLFSVSVRLFLG	0.01
HLA-DRB1*07:01	VSLIGFVSAASSLLT	0.01
HLA-DRB1*07:01	WIFFIYTAALLLVCL	0.01
HLA-DRB1*07:01	WTYRSIFWLTSAVRI	0.01
HLA-DRB1*07:01	YRSIFWLTSAVRILA	0.01
HLA-DPA1*01:03/DPB1*04:01	ADFSYTFFAYLLEDA	0.01
HLA-DPA1*01:03/DPB1*04:01	AGVQKFIYASIFPVA	0.01
HLA-DPA1*01:03/DPB1*04:01	ANMMRFAGIAFEQLS	0.01
HLA-DPA1*01:03/DPB1*04:01	AQAYFRSVSFLMVGT	0.01
HLA-DPA1*01:03/DPB1*04:01	ATQKFLYASLFPVAF	0.01
HLA-DPA1*01:03/DPB1*04:01	CLQPWNFAYTIFPII	0.01
HLA-DPA1*01:03/DPB1*04:01	EKGAFFSGEFLPFSP	0.01
HLA-DPA1*01:03/DPB1*04:01	ENSKFCFSSFLAFFL	0.01
HLA-DPA1*01:03/DPB1*04:01	ETPQFMTEYFEKIHV	0.01
HLA-DPA1*01:03/DPB1*04:01	EVKFDGTSFFLMVAL	0.01
HLA-DPA1*01:03/DPB1*04:01	FISFVITPFSSFLID	0.01
HLA-DPA1*01:03/DPB1*04:01	FLLFLRYRTISFLPL	0.01
HLA-DPA1*01:03/DPB1*04:01	FLRYRTISFLPLLPP	0.01
HLA-DPA1*01:03/DPB1*04:01	FSCFVFSQFLRFLRP	0.01
HLA-DPA1*01:03/DPB1*04:01	FVGSVLSSLFLPLPK	0.01
HLA-DPA1*01:03/DPB1*04:01	GAFFSGEFLPFSPAA	0.01
HLA-DPA1*01:03/DPB1*04:01	GENSKFCFSSFLAFF	0.01
HLA-DPA1*01:03/DPB1*04:01	GLLHALFLSEYYRVL	0.01
HLA-DPA1*01:03/DPB1*04:01	GLQTADFSYTFFAYL	0.01
HLA-DPA1*01:03/DPB1*04:01	GVQKFIYASIFPVAF	0.01
HLA-DPA1*01:03/DPB1*04:01	ILLSYFFLPSEFLLD	0.01
HLA-DPA1*01:03/DPB1*04:01	IVLFISFVITPFSSF	0.01
HLA-DPA1*01:03/DPB1*04:01	KATQKFLYASLFPVA	0.01
HLA-DPA1*01:03/DPB1*04:01	KFIYASIFPVAFIAI	0.01
HLA-DPA1*01:03/DPB1*04:01	KFLYASLFPVAFIAI	0.01
HLA-DPA1*01:03/DPB1*04:01	KGAFFSGEFLPFSPA	0.01
HLA-DPA1*01:03/DPB1*04:01	LAQAYFRSVSFLMVG	0.01
HLA-DPA1*01:03/DPB1*04:01	LFISFVITPFSSFLI	0.01
HLA-DPA1*01:03/DPB1*04:01	LFLRYRTISFLPLLP	0.01
HLA-DPA1*01:03/DPB1*04:01	LLFLRYRTISFLPLL	0.01
HLA-DPA1*01:03/DPB1*04:01	LLHALFLSEYYRVLK	0.01
HLA-DPA1*01:03/DPB1*04:01	LLMAEFFSSLAFTYC	0.01
HLA-DPA1*01:03/DPB1*04:01	LLSYFFLPSEFLLDG	0.01
HLA-DPA1*01:03/DPB1*04:01	LQPWNFAYTIFPIIF	0.01
HLA-DPA1*01:03/DPB1*04:01	LQTADFSYTFFAYLL	0.01
HLA-DPA1*01:03/DPB1*04:01	LRWIKTFFMTRFISA	0.01
HLA-DPA1*01:03/DPB1*04:01	LRYRTISFLPLLPPR	0.01
HLA-DPA1*01:03/DPB1*04:01	LSYFFLPSEFLLDGC	0.01
HLA-DPA1*01:03/DPB1*04:01	MMRFAGIAFEQLSMP	0.01
HLA-DPA1*01:03/DPB1*04:01	MPFSCFVFSQFLRFL	0.01
HLA-DPA1*01:03/DPB1*04:01	NFVGSVLSSLFLPLP	0.01
HLA-DPA1*01:03/DPB1*04:01	NLLMAEFFSSLAFTY	0.01
HLA-DPA1*01:03/DPB1*04:01	NMMRFAGIAFEQLSM	0.01
HLA-DPA1*01:03/DPB1*04:01	NSKFCFSSFLAFFLS	0.01
HLA-DPA1*01:03/DPB1*04:01	PFSCFVFSQFLRFLR	0.01
HLA-DPA1*01:03/DPB1*04:01	PNFVGSVLSSLFLPL	0.01
HLA-DPA1*01:03/DPB1*04:01	PQFMTEYFEKIHVLK	0.01
HLA-DPA1*01:03/DPB1*04:01	PSYYVFSSSVFLELL	0.01
HLA-DPA1*01:03/DPB1*04:01	PTTGKRFSFSFFLVF	0.01
HLA-DPA1*01:03/DPB1*04:01	PWNFAYTIFPIIFFG	0.01
HLA-DPA1*01:03/DPB1*04:01	QAYFRSVSFLMVGTC	0.01
HLA-DPA1*01:03/DPB1*04:01	QKFIYASIFPVAFIA	0.01
HLA-DPA1*01:03/DPB1*04:01	QKFLYASLFPVAFIA	0.01
HLA-DPA1*01:03/DPB1*04:01	QPWNFAYTIFPIIFF	0.01
HLA-DPA1*01:03/DPB1*04:01	QTADFSYTFFAYLLE	0.01
HLA-DPA1*01:03/DPB1*04:01	REKGAFFSGEFLPFS	0.01
HLA-DPA1*01:03/DPB1*04:01	RETPQFMTEYFEKIH	0.01
HLA-DPA1*01:03/DPB1*04:01	RREKGAFFSGEFLPF	0.01
HLA-DPA1*01:03/DPB1*04:01	SCFVFSQFLRFLRPE	0.01
HLA-DPA1*01:03/DPB1*04:01	SEVKFDGTSFFLMVA	0.01
HLA-DPA1*01:03/DPB1*04:01	SKATQKFLYASLFPV	0.01
HLA-DPA1*01:03/DPB1*04:01	SKFCFSSFLAFFLSL	0.01
HLA-DPA1*01:03/DPB1*04:01	SPSYYVFSSSVFLEL	0.01
HLA-DPA1*01:03/DPB1*04:01	SYYVFSSSVFLELLF	0.01
HLA-DPA1*01:03/DPB1*04:01	TADFSYTFFAYLLED	0.01
HLA-DPA1*01:03/DPB1*04:01	TGKRFSFSFFLVFVI	0.01
HLA-DPA1*01:03/DPB1*04:01	TLAQAYFRSVSFLMV	0.01
HLA-DPA1*01:03/DPB1*04:01	TPQFMTEYFEKIHVL	0.01
HLA-DPA1*01:03/DPB1*04:01	TQKFLYASLFPVAFI	0.01
HLA-DPA1*01:03/DPB1*04:01	TSEVKFDGTSFFLMV	0.01
HLA-DPA1*01:03/DPB1*04:01	TTGKRFSFSFFLVFV	0.01
HLA-DPA1*01:03/DPB1*04:01	VFSSSVFLELLFLID	0.01
HLA-DPA1*01:03/DPB1*04:01	VGSVLSSLFLPLPKL	0.01
HLA-DPA1*01:03/DPB1*04:01	VLFISFVITPFSSFL	0.01
HLA-DPA1*01:03/DPB1*04:01	VQKFIYASIFPVAFI	0.01
HLA-DPA1*01:03/DPB1*04:01	WNFAYTIFPIIFFGV	0.01
HLA-DPA1*01:03/DPB1*04:01	YFVGGSFFSLSFHPL	0.01
HLA-DPA1*01:03/DPB1*04:01	YVFSSSVFLELLFLI	0.01
HLA-DPA1*01:03/DPB1*04:01	YYVFSSSVFLELLFL	0.01
HLA-DPA1*02:01/DPB1*05:01	ALPLFTFLLFLLSNG	0.01
HLA-DPA1*02:01/DPB1*05:01	ARVIFDFLFFALVTI	0.01
HLA-DPA1*02:01/DPB1*05:01	AVCLLVFLLFFLTLF	0.01
HLA-DPA1*02:01/DPB1*05:01	CLLVFLLFFLTLFFA	0.01
HLA-DPA1*02:01/DPB1*05:01	FLFIFFFFFLKHAED	0.01
HLA-DPA1*02:01/DPB1*05:01	FLLFFLTLFFAAAIL	0.01
HLA-DPA1*02:01/DPB1*05:01	FLVPLFLFIFFFFFL	0.01
HLA-DPA1*02:01/DPB1*05:01	GGLLAFFLLFFILAV	0.01
HLA-DPA1*02:01/DPB1*05:01	GLLAFFLLFFILAVL	0.01
HLA-DPA1*02:01/DPB1*05:01	KPAVCLLVFLLFFLT	0.01
HLA-DPA1*02:01/DPB1*05:01	LALPLFTFLLFLLSN	0.01
HLA-DPA1*02:01/DPB1*05:01	LFLFIFFFFFLKHAE	0.01
HLA-DPA1*02:01/DPB1*05:01	LLVFLLFFLTLFFAA	0.01
HLA-DPA1*02:01/DPB1*05:01	LPLALPLFTFLLFLL	0.01
HLA-DPA1*02:01/DPB1*05:01	LPLFTFLLFLLSNGG	0.01
HLA-DPA1*02:01/DPB1*05:01	LVFLLFFLTLFFAAA	0.01
HLA-DPA1*02:01/DPB1*05:01	LVFLVPLFLFIFFFF	0.01
HLA-DPA1*02:01/DPB1*05:01	LVPLFLFIFFFFFLK	0.01
HLA-DPA1*02:01/DPB1*05:01	PAVCLLVFLLFFLTL	0.01
HLA-DPA1*02:01/DPB1*05:01	PLALPLFTFLLFLLS	0.01
HLA-DPA1*02:01/DPB1*05:01	PLFLFIFFFFFLKHA	0.01
HLA-DPA1*02:01/DPB1*05:01	RRVARVIFDFLFFAL	0.01
HLA-DPA1*02:01/DPB1*05:01	RVARVIFDFLFFALV	0.01
HLA-DPA1*02:01/DPB1*05:01	RVIFDFLFFALVTIG	0.01
HLA-DPA1*02:01/DPB1*05:01	SGGLLAFFLLFFILA	0.01
HLA-DPA1*02:01/DPB1*05:01	VARVIFDFLFFALVT	0.01
HLA-DPA1*02:01/DPB1*05:01	VCLLVFLLFFLTLFF	0.01
HLA-DPA1*02:01/DPB1*05:01	VFLLFFLTLFFAAAI	0.01
HLA-DPA1*02:01/DPB1*05:01	VFLVPLFLFIFFFFF	0.01
HLA-DPA1*02:01/DPB1*05:01	VPLFLFIFFFFFLKH	0.01
HLA-DRB1*11:01	AGLFRGLSKRPGGPD	0.01
HLA-DRB1*11:01	ARVFRIIKRKDSEQP	0.01
HLA-DRB1*11:01	GGRYILLKKRGFLGG	0.01
HLA-DRB1*11:01	GLFRGLSKRPGGPDC	0.01
HLA-DRB1*11:01	GRVAGLFRGLSKRPG	0.01
HLA-DRB1*11:01	KSFRTLKRSLTRSAT	0.01
HLA-DRB1*11:01	LKSFRTLKRSLTRSA	0.01
HLA-DRB1*11:01	LSPYLSLPRLSSSLL	0.01
HLA-DRB1*11:01	PGGRYILLKKRGFLG	0.01
HLA-DRB1*11:01	RLSPYLSLPRLSSSL	0.01
HLA-DRB1*11:01	RSLKSFRTLKRSLTR	0.01
HLA-DRB1*11:01	RVAGLFRGLSKRPGG	0.01
HLA-DRB1*11:01	RVFRIIKRKDSEQPA	0.01
HLA-DRB1*11:01	SLKSFRTLKRSLTRS	0.01
HLA-DRB1*11:01	SPYLSLPRLSSSLLS	0.01
HLA-DRB1*11:01	VAGLFRGLSKRPGGP	0.01
HLA-DRB1*11:01	VAVVSLLRLLKRRRR	0.01
HLA-DRB3*01:01	AARFILDDPVKIGFP	0.01
HLA-DRB3*01:01	TAARFILDDPVKIGF	0.01
HLA-DPA1*01:03/DPB1*02:01	ALPLFAYVQFFYIPV	0.01
HLA-DPA1*01:03/DPB1*02:01	CFRFLLFFFENLFNL	0.01
HLA-DPA1*01:03/DPB1*02:01	FRFLLFFFENLFNLL	0.01
HLA-DPA1*01:03/DPB1*02:01	GRLLVFAFAFFLIYC	0.01
HLA-DPA1*01:03/DPB1*02:01	GTKKFLVTYFLSAIV	0.01
HLA-DPA1*01:03/DPB1*02:01	KALPLFAYVQFFYIP	0.01
HLA-DPA1*01:03/DPB1*02:01	LGRLLVFAFAFFLIY	0.01
HLA-DPA1*01:03/DPB1*02:01	LKILWEVFLVIGSAE	0.01
HLA-DPA1*01:03/DPB1*02:01	LLVFAFAFFLIYCTI	0.01
HLA-DPA1*01:03/DPB1*02:01	LPLFAYVQFFYIPVG	0.01
HLA-DPA1*01:03/DPB1*02:01	PLFAYVQFFYIPVGR	0.01
HLA-DPA1*01:03/DPB1*02:01	PSSLKILWEVFLVIG	0.01
HLA-DPA1*01:03/DPB1*02:01	RLLVFAFAFFLIYCT	0.01
HLA-DPA1*01:03/DPB1*02:01	RPSSLKILWEVFLVI	0.01
HLA-DPA1*01:03/DPB1*02:01	SLKILWEVFLVIGSA	0.01
HLA-DPA1*01:03/DPB1*02:01	SSLKILWEVFLVIGS	0.01
HLA-DPA1*01:03/DPB1*02:01	VKALPLFAYVQFFYI	0.01
HLA-DPA1*02:01/DPB1*05:01	AFFFTFLTEAIMKKA	0.01
HLA-DPA1*02:01/DPB1*05:01	ARDDPGFLLLLFFFF	0.01
HLA-DPA1*02:01/DPB1*05:01	DDPGFLLLLFFFFLV	0.01
HLA-DPA1*02:01/DPB1*05:01	DPGFLLLLFFFFLVT	0.01
HLA-DPA1*02:01/DPB1*05:01	FKRVESYIIFRIYTS	0.01
HLA-DPA1*02:01/DPB1*05:01	IFKRVESYIIFRIYT	0.01
HLA-DPA1*02:01/DPB1*05:01	LSRQIFKRVESYIIF	0.01
HLA-DPA1*02:01/DPB1*05:01	PGFLLLLFFFFLVTG	0.01
HLA-DPA1*02:01/DPB1*05:01	QIFKRVESYIIFRIY	0.01
HLA-DPA1*02:01/DPB1*05:01	RDDPGFLLLLFFFFL	0.01
HLA-DPA1*02:01/DPB1*05:01	RQIFKRVESYIIFRI	0.01
HLA-DPA1*02:01/DPB1*05:01	SRQIFKRVESYIIFR	0.01
HLA-DRB1*15:01	HPLLVFPSYRLTVSH	0.01
HLA-DRB1*15:01	IVLLSIVLFISFVIT	0.01
HLA-DRB1*15:01	LIVLLSIVLFISFVI	0.01
HLA-DRB1*15:01	LLSIVLFISFVITPF	0.01
HLA-DRB1*15:01	LSIVLFISFVITPFS	0.01
HLA-DRB1*15:01	PSHPLLVFPSYRLTV	0.01
HLA-DRB1*15:01	QPSHPLLVFPSYRLT	0.01
HLA-DRB1*15:01	SHPLLVFPSYRLTVS	0.01
HLA-DRB1*15:01	VLLSIVLFISFVITP	0.01
HLA-DQA1*01:02/DQB1*06:02	EQNACNAASLVAAVA	0.01
HLA-DQA1*01:02/DQB1*06:02	ESNWLEGVMLMAAYL	0.01
HLA-DQA1*01:02/DQB1*06:02	FLIWVLTAVLIYAAC	0.01
HLA-DQA1*01:02/DQB1*06:02	GESNWLEGVMLMAAY	0.01
HLA-DQA1*01:02/DQB1*06:02	IWVLTAVLIYAACFR	0.01
HLA-DQA1*01:02/DQB1*06:02	KEQNACNAASLVAAV	0.01
HLA-DQA1*01:02/DQB1*06:02	LIWVLTAVLIYAACF	0.01
HLA-DQA1*01:02/DQB1*06:02	NACNAASLVAAVARE	0.01
HLA-DQA1*01:02/DQB1*06:02	NWLEGVMLMAAYLMI	0.01
HLA-DQA1*01:02/DQB1*06:02	QNACNAASLVAAVAR	0.01
HLA-DQA1*01:02/DQB1*06:02	QPMNALVLLMAVLVA	0.01
HLA-DQA1*01:02/DQB1*06:02	QRKLGAITLLAANAV	0.01
HLA-DQA1*01:02/DQB1*06:02	SNWLEGVMLMAAYLM	0.01
HLA-DQA1*01:02/DQB1*06:02	VFLIWVLTAVLIYAA	0.01
HLA-DQA1*01:02/DQB1*06:02	WVLTAVLIYAACFRL	0.01
HLA-DQA1*05:01/DQB1*02:01	FFSGVVVIILDELLQ	0.01
HLA-DQA1*05:01/DQB1*02:01	FSGVVVIILDELLQK	0.01
HLA-DQA1*05:01/DQB1*02:01	LFFSGVVVIILDELL	0.01
HLA-DQA1*05:01/DQB1*02:01	QLFFSGVVVIILDEL	0.01
HLA-DQA1*05:01/DQB1*02:01	SGVVVIILDELLQKG	0.01
HLA-DQA1*05:01/DQB1*02:01	TMAPVFSLVLDEELP	0.01
HLA-DRB1*12:01	FVVINAILAAYYIRK	0.01
HLA-DRB1*12:01	GYFVVINAILAAYYI	0.01
HLA-DRB1*12:01	VVINAILAAYYIRKV	0.01
HLA-DRB1*12:01	YFVVINAILAAYYIR	0.01
HLA-DPA1*03:01/DPB1*04:02	AAVLGELFLLLLLKF	0.01
HLA-DPA1*03:01/DPB1*04:02	AGWIFFIYTAALLLV	0.01
HLA-DPA1*03:01/DPB1*04:02	ARFLLFMLEPLLSLV	0.01
HLA-DPA1*03:01/DPB1*04:02	ASNSFFSLGLLLLQT	0.01
HLA-DPA1*03:01/DPB1*04:02	CASNSFFSLGLLLLQ	0.01
HLA-DPA1*03:01/DPB1*04:02	DAAVLGELFLLLLLK	0.01
HLA-DPA1*03:01/DPB1*04:02	ESPHYFVLLLLLLVH	0.01
HLA-DPA1*03:01/DPB1*04:02	FFGVFFIVSRILTLN	0.01
HLA-DPA1*03:01/DPB1*04:02	FGMVFLLFILFLLVV	0.01
HLA-DPA1*03:01/DPB1*04:02	FGVFFIVSRILTLNF	0.01
HLA-DPA1*03:01/DPB1*04:02	FLSLFVFFYISLLNV	0.01
HLA-DPA1*03:01/DPB1*04:02	FVFFYISLLNVSFTP	0.01
HLA-DPA1*03:01/DPB1*04:02	GMVFLLFILFLLVVD	0.01
HLA-DPA1*03:01/DPB1*04:02	GVFFIVSRILTLNFS	0.01
HLA-DPA1*03:01/DPB1*04:02	GWIFFIYTAALLLVC	0.01
HLA-DPA1*03:01/DPB1*04:02	ICASNSFFSLGLLLL	0.01
HLA-DPA1*03:01/DPB1*04:02	IFFIYTAALLLVCLP	0.01
HLA-DPA1*03:01/DPB1*04:02	KFGMVFLLFILFLLV	0.01
HLA-DPA1*03:01/DPB1*04:02	LDAAVLGELFLLLLL	0.01
HLA-DPA1*03:01/DPB1*04:02	LFVFFYISLLNVSFT	0.01
HLA-DPA1*03:01/DPB1*04:02	LSLFVFFYISLLNVS	0.01
HLA-DPA1*03:01/DPB1*04:02	MVFLLFILFLLVVDA	0.01
HLA-DPA1*03:01/DPB1*04:02	NSFFSLGLLLLQTRG	0.01
HLA-DPA1*03:01/DPB1*04:02	NSRVLWFSVLQLLLL	0.01
HLA-DPA1*03:01/DPB1*04:02	PARFLLFMLEPLLSL	0.01
HLA-DPA1*03:01/DPB1*04:02	PHYFVLLLLLLVHVF	0.01
HLA-DPA1*03:01/DPB1*04:02	RVLWFSVLQLLLLCA	0.01
HLA-DPA1*03:01/DPB1*04:02	SLFVFFYISLLNVSF	0.01
HLA-DPA1*03:01/DPB1*04:02	SNSFFSLGLLLLQTR	0.01
HLA-DPA1*03:01/DPB1*04:02	SPHYFVLLLLLLVHV	0.01
HLA-DPA1*03:01/DPB1*04:02	SRVLWFSVLQLLLLC	0.01
HLA-DPA1*03:01/DPB1*04:02	VESPHYFVLLLLLLV	0.01
HLA-DPA1*03:01/DPB1*04:02	VFFGVFFIVSRILTL	0.01
HLA-DPA1*03:01/DPB1*04:02	VFFIVSRILTLNFSV	0.01
HLA-DPA1*03:01/DPB1*04:02	VFLLFILFLLVVDAV	0.01
HLA-DPA1*03:01/DPB1*04:02	VLWFSVLQLLLLCAT	0.01
HLA-DPA1*03:01/DPB1*04:02	WIFFIYTAALLLVCL	0.01
HLA-DQA1*03:01/DQB1*03:02	DMRTVEEELAVPEEE	0.01
HLA-DQA1*03:01/DQB1*03:02	MRTVEEELAVPEEEE	0.01
HLA-DQA1*03:01/DQB1*03:02	RTVEEELAVPEEEER	0.01
HLA-DQA1*03:01/DQB1*03:02	TGEREEEADLEEEEE	0.01
HLA-DPA1*02:01/DPB1*14:01	ALRRTAFLAASFVTR	0.01
HLA-DPA1*02:01/DPB1*14:01	ASRLLRLAKAAALPV	0.01
HLA-DPA1*02:01/DPB1*14:01	DKRYVFLVATALPLS	0.01
HLA-DPA1*02:01/DPB1*14:01	FAFRKLSFAVMSYLS	0.01
HLA-DPA1*02:01/DPB1*14:01	FFAFRKLSFAVMSYL	0.01
HLA-DPA1*02:01/DPB1*14:01	FLRYRTISFLPLLPP	0.01
HLA-DPA1*02:01/DPB1*14:01	FRRFTAIVQARPLSE	0.01
HLA-DPA1*02:01/DPB1*14:01	GHKRRLAVAVELLVF	0.01
HLA-DPA1*02:01/DPB1*14:01	HKRRLAVAVELLVFS	0.01
HLA-DPA1*02:01/DPB1*14:01	ITRRFTTALSPLSNI	0.01
HLA-DPA1*02:01/DPB1*14:01	KRRKAILSTMMARAT	0.01
HLA-DPA1*02:01/DPB1*14:01	KRYVFLVATALPLSV	0.01
HLA-DPA1*02:01/DPB1*14:01	LFFRASLAFSSLSSA	0.01
HLA-DPA1*02:01/DPB1*14:01	LLRLAKAAALPVAVR	0.01
HLA-DPA1*02:01/DPB1*14:01	LPFRRFTAIVQARPL	0.01
HLA-DPA1*02:01/DPB1*14:01	LPLVRKAYAAALRSC	0.01
HLA-DPA1*02:01/DPB1*14:01	LREDRLRLSAAALAA	0.01
HLA-DPA1*02:01/DPB1*14:01	LRLAKAAALPVAVRD	0.01
HLA-DPA1*02:01/DPB1*14:01	LVRKAYAAALRSCAR	0.01
HLA-DPA1*02:01/DPB1*14:01	MITRRFTTALSPLSN	0.01
HLA-DPA1*02:01/DPB1*14:01	PFRRFTAIVQARPLS	0.01
HLA-DPA1*02:01/DPB1*14:01	PLVRKAYAAALRSCA	0.01
HLA-DPA1*02:01/DPB1*14:01	RPRRFAWIAASRAEA	0.01
HLA-DPA1*02:01/DPB1*14:01	RVYHYIRAQPFMKLY	0.01
HLA-DPA1*02:01/DPB1*14:01	RYVFLVATALPLSVL	0.01
HLA-DPA1*02:01/DPB1*14:01	TRRFTTALSPLSNIT	0.01
HLA-DPA1*02:01/DPB1*14:01	VLPLVRKAYAAALRS	0.01
HLA-DPA1*02:01/DPB1*14:01	VRKAYAAALRSCARA	0.01
HLA-DPA1*02:01/DPB1*14:01	VYHYIRAQPFMKLYV	0.01
HLA-DPA1*02:01/DPB1*14:01	WGHKRRLAVAVELLV	0.01
HLA-DPA1*01:03/DPB1*02:01	ADFSYTFFAYLLEDA	0.01
HLA-DPA1*01:03/DPB1*02:01	AFTIYFSWFLILFVN	0.01
HLA-DPA1*01:03/DPB1*02:01	ALAFTIYFSWFLILF	0.01
HLA-DPA1*01:03/DPB1*02:01	ATCLFFTSFEIIRAY	0.01
HLA-DPA1*01:03/DPB1*02:01	DPLHAFIYITFVLVS	0.01
HLA-DPA1*01:03/DPB1*02:01	DRRRPLFWIVFLLFV	0.01
HLA-DPA1*01:03/DPB1*02:01	EDPLHAFIYITFVLV	0.01
HLA-DPA1*01:03/DPB1*02:01	ENSKFCFSSFLAFFL	0.01
HLA-DPA1*01:03/DPB1*02:01	FLVPLFLFIFFFFFL	0.01
HLA-DPA1*01:03/DPB1*02:01	FTIYFSWFLILFVNW	0.01
HLA-DPA1*01:03/DPB1*02:01	GLQTADFSYTFFAYL	0.01
HLA-DPA1*01:03/DPB1*02:01	GRVSVAYLTFLSLII	0.01
HLA-DPA1*01:03/DPB1*02:01	HAFIYITFVLVSCAL	0.01
HLA-DPA1*01:03/DPB1*02:01	LAFTIYFSWFLILFV	0.01
HLA-DPA1*01:03/DPB1*02:01	LHAFIYITFVLVSCA	0.01
HLA-DPA1*01:03/DPB1*02:01	LPATCLFFTSFEIIR	0.01
HLA-DPA1*01:03/DPB1*02:01	LQTADFSYTFFAYLL	0.01
HLA-DPA1*01:03/DPB1*02:01	LVPLFLFIFFFFFLK	0.01
HLA-DPA1*01:03/DPB1*02:01	NSKFCFSSFLAFFLS	0.01
HLA-DPA1*01:03/DPB1*02:01	PATCLFFTSFEIIRA	0.01
HLA-DPA1*01:03/DPB1*02:01	PLFLFIFFFFFLKHA	0.01
HLA-DPA1*01:03/DPB1*02:01	PLHAFIYITFVLVSC	0.01
HLA-DPA1*01:03/DPB1*02:01	PSYYVFSSSVFLELL	0.01
HLA-DPA1*01:03/DPB1*02:01	QTADFSYTFFAYLLE	0.01
HLA-DPA1*01:03/DPB1*02:01	RPLFWIVFLLFVFST	0.01
HLA-DPA1*01:03/DPB1*02:01	RRPLFWIVFLLFVFS	0.01
HLA-DPA1*01:03/DPB1*02:01	RRRPLFWIVFLLFVF	0.01
HLA-DPA1*01:03/DPB1*02:01	SKFCFSSFLAFFLSL	0.01
HLA-DPA1*01:03/DPB1*02:01	SLPATCLFFTSFEII	0.01
HLA-DPA1*01:03/DPB1*02:01	SPSYYVFSSSVFLEL	0.01
HLA-DPA1*01:03/DPB1*02:01	SYYVFSSSVFLELLF	0.01
HLA-DPA1*01:03/DPB1*02:01	TADFSYTFFAYLLED	0.01
HLA-DPA1*01:03/DPB1*02:01	TALAFTIYFSWFLIL	0.01
HLA-DPA1*01:03/DPB1*02:01	TCLFFTSFEIIRAYL	0.01
HLA-DPA1*01:03/DPB1*02:01	VFLVPLFLFIFFFFF	0.01
HLA-DPA1*01:03/DPB1*02:01	VPLFLFIFFFFFLKH	0.01
HLA-DPA1*01:03/DPB1*02:01	YVFSSSVFLELLFLI	0.01
HLA-DPA1*01:03/DPB1*02:01	YYVFSSSVFLELLFL	0.01
HLA-DPA1*02:01/DPB1*01:01	FLVPLFLFIFFFFFL	0.01
HLA-DPA1*02:01/DPB1*01:01	GKRFSFSFFLVFVIC	0.01
HLA-DPA1*02:01/DPB1*01:01	LFLFIFFFFFLKHAE	0.01
HLA-DPA1*02:01/DPB1*01:01	LVPLFLFIFFFFFLK	0.01
HLA-DPA1*02:01/DPB1*01:01	PLFLFIFFFFFLKHA	0.01
HLA-DPA1*02:01/DPB1*01:01	PTTGKRFSFSFFLVF	0.01
HLA-DPA1*02:01/DPB1*01:01	TGKRFSFSFFLVFVI	0.01
HLA-DPA1*02:01/DPB1*01:01	TTGKRFSFSFFLVFV	0.01
HLA-DPA1*02:01/DPB1*01:01	VPLFLFIFFFFFLKH	0.01
HLA-DRB1*15:01	ANILDFRSYHLVYRQ	0.01
HLA-DRB1*15:01	QRRWANILDFRSYHL	0.01
HLA-DRB1*15:01	RNLALLSYASFYVDR	0.01
HLA-DRB1*15:01	RRWANILDFRSYHLV	0.01
HLA-DRB1*15:01	RWANILDFRSYHLVY	0.01
HLA-DRB1*15:01	WANILDFRSYHLVYR	0.01
HLA-DQA1*05:01/DQB1*03:01	AFSEVGGAVAAAASK	0.01
HLA-DQA1*05:01/DQB1*03:01	DRSSGAAGAGAAPAE	0.01
HLA-DQA1*05:01/DQB1*03:01	FSEVGGAVAAAASKI	0.01
HLA-DQA1*05:01/DQB1*03:01	GARAAGAAAASAETV	0.01
HLA-DQA1*05:01/DQB1*03:01	LDRSSGAAGAGAAPA	0.01
HLA-DQA1*05:01/DQB1*03:01	LMGARAAGAAAASAE	0.01
HLA-DQA1*05:01/DQB1*03:01	MGARAAGAAAASAET	0.01
HLA-DQA1*05:01/DQB1*03:01	QSWRGAAAAGVASAV	0.01
HLA-DQA1*05:01/DQB1*03:01	RSSGAAGAGAAPAET	0.01
HLA-DQA1*05:01/DQB1*03:01	SAFSEVGGAVAAAAS	0.01
HLA-DQA1*05:01/DQB1*03:01	SEVGGAVAAAASKID	0.01
HLA-DQA1*05:01/DQB1*03:01	SSAFSEVGGAVAAAA	0.01
HLA-DQA1*05:01/DQB1*03:01	SSGAAGAGAAPAETG	0.01
HLA-DQA1*05:01/DQB1*03:01	SWRGAAAAGVASAVS	0.01
HLA-DRB3*01:01	GAFVVDEVFSFRPLP	0.01
HLA-DRB3*01:01	LGAFVVDEVFSFRPL	0.01
HLA-DRB3*01:01	LLGAFVVDEVFSFRP	0.01
HLA-DRB3*01:01	LRLLGAFVVDEVFSF	0.01
HLA-DRB3*01:01	RLLGAFVVDEVFSFR	0.01
HLA-DRB1*01:01	AASRPLLSLLALLLL	0.01
HLA-DRB1*01:01	ACNALLVAMLASVLF	0.01
HLA-DRB1*01:01	AETSPALLRLLSTLV	0.01
HLA-DRB1*01:01	AFLFHALLSFLAGTI	0.01
HLA-DRB1*01:01	AKVYRSLLTSTGHAL	0.01
HLA-DRB1*01:01	ALLLLANSRLAVATS	0.01
HLA-DRB1*01:01	ALLVAMLASVLFFNV	0.01
HLA-DRB1*01:01	ALLVILPSLLLLFTP	0.01
HLA-DRB1*01:01	ALPFSLFVSLLAFLV	0.01
HLA-DRB1*01:01	ALQILFVVLLARFVL	0.01
HLA-DRB1*01:01	ANLFRALSSPSLWTT	0.01
HLA-DRB1*01:01	APFFKLLNATKLYEY	0.01
HLA-DRB1*01:01	AQLLRVYVLLSGLLL	0.01
HLA-DRB1*01:01	ASLFTLLVALAVAYA	0.01
HLA-DRB1*01:01	ASRPLLSLLALLLLA	0.01
HLA-DRB1*01:01	ATRLLRMSSPRLGLL	0.01
HLA-DRB1*01:01	AVFFLLGAYLVNAFF	0.01
HLA-DRB1*01:01	AVGFVSFAALLPFLV	0.01
HLA-DRB1*01:01	AVWLYMLLAAFSTFP	0.01
HLA-DRB1*01:01	CLFFLAHSQPLALRS	0.01
HLA-DRB1*01:01	CLLFVLIASVATRSS	0.01
HLA-DRB1*01:01	CMHRFSYSQLAAYLV	0.01
HLA-DRB1*01:01	CNALLVAMLASVLFF	0.01
HLA-DRB1*01:01	CPFLQLLAFGITFFI	0.01
HLA-DRB1*01:01	DGGLFAILSAHLAHL	0.01
HLA-DRB1*01:01	DKRYVFLVATALPLS	0.01
HLA-DRB1*01:01	DMFAPFFKLLNATKL	0.01
HLA-DRB1*01:01	EKLLIYRRLYAVLLL	0.01
HLA-DRB1*01:01	EMTTGFLMLLGATLL	0.01
HLA-DRB1*01:01	ETSPALLRLLSTLVN	0.01
HLA-DRB1*01:01	EYLKLLPAKVRLIRN	0.01
HLA-DRB1*01:01	FAFVLMYVALVIFMV	0.01
HLA-DRB1*01:01	FAPFFKLLNATKLYE	0.01
HLA-DRB1*01:01	FGLLSGFLYMMAILA	0.01
HLA-DRB1*01:01	FICPFLQLLAFGITF	0.01
HLA-DRB1*01:01	FILSFLSLNAVVLSA	0.01
HLA-DRB1*01:01	FLFHALLSFLAGTIQ	0.01
HLA-DRB1*01:01	FLFLLVLAAMMAIWR	0.01
HLA-DRB1*01:01	FLFTHMLALGAAYLG	0.01
HLA-DRB1*01:01	FLGMALLVILPSLLL	0.01
HLA-DRB1*01:01	FLMLLGATLLVFVVV	0.01
HLA-DRB1*01:01	FLRFVLLLSSIIPVS	0.01
HLA-DRB1*01:01	FRPPFSSLVSPASLH	0.01
HLA-DRB1*01:01	FSLFVSLLAFLVVDG	0.01
HLA-DRB1*01:01	FSYSQLAAYLVAAAL	0.01
HLA-DRB1*01:01	FVSLLAFLVVDGAFY	0.01
HLA-DRB1*01:01	GAFYGLLGALVPFSI	0.01
HLA-DRB1*01:01	GALQILFVVLLARFV	0.01
HLA-DRB1*01:01	GFFVMLVAQPVLLTK	0.01
HLA-DRB1*01:01	GFLMLLGATLLVFVV	0.01
HLA-DRB1*01:01	GFRGFYRGFAASLIL	0.01
HLA-DRB1*01:01	GGLFAILSAHLAHLT	0.01
HLA-DRB1*01:01	GGLRRLYRGLGPSLL	0.01
HLA-DRB1*01:01	GGYHKRFYMLAASLS	0.01
HLA-DRB1*01:01	GIFASLSAAAIVAKD	0.01
HLA-DRB1*01:01	GLFAILSAHLAHLTA	0.01
HLA-DRB1*01:01	GLLSGFLYMMAILAV	0.01
HLA-DRB1*01:01	GLRRLYRGLGPSLLG	0.01
HLA-DRB1*01:01	GMALLVILPSLLLLF	0.01
HLA-DRB1*01:01	GQTRSAFMLLLSVAI	0.01
HLA-DRB1*01:01	GSSGAFYGLLGALVP	0.01
HLA-DRB1*01:01	GTSFFLMVALAIHGL	0.01
HLA-DRB1*01:01	GYHKRFYMLAASLSG	0.01
HLA-DRB1*01:01	HEKLLIYRRLYAVLL	0.01
HLA-DRB1*01:01	HFLFLLVLAAMMAIW	0.01
HLA-DRB1*01:01	HRFSYSQLAAYLVAA	0.01
HLA-DRB1*01:01	ICLFFLAHSQPLALR	0.01
HLA-DRB1*01:01	ICPFLQLLAFGITFF	0.01
HLA-DRB1*01:01	IFYYGLAAAFLGKED	0.01
HLA-DRB1*01:01	ILFVVLLARFVLGEV	0.01
HLA-DRB1*01:01	ILSFLSLNAVVLSAL	0.01
HLA-DRB1*01:01	IPHFLFLLVLAAMMA	0.01
HLA-DRB1*01:01	ITRRFTTALSPLSNI	0.01
HLA-DRB1*01:01	IYFLRFVLLLSSIIP	0.01
HLA-DRB1*01:01	KFRPPFSSLVSPASL	0.01
HLA-DRB1*01:01	KLLIYRRLYAVLLLA	0.01
HLA-DRB1*01:01	KRFYMLAASLSGVAS	0.01
HLA-DRB1*01:01	KRYVFLVATALPLSV	0.01
HLA-DRB1*01:01	KTRWLAFFLLLALYV	0.01
HLA-DRB1*01:01	LAFFLLLALYVVRVY	0.01
HLA-DRB1*01:01	LALLLLANSRLAVAT	0.01
HLA-DRB1*01:01	LAVFFLLGAYLVNAF	0.01
HLA-DRB1*01:01	LFFLAHSQPLALRSF	0.01
HLA-DRB1*01:01	LFVSLLAFLVVDGAF	0.01
HLA-DRB1*01:01	LGFFVMLVAQPVLLT	0.01
HLA-DRB1*01:01	LGMALLVILPSLLLL	0.01
HLA-DRB1*01:01	LIYRRLYAVLLLAIV	0.01
HLA-DRB1*01:01	LLALLLLANSRLAVA	0.01
HLA-DRB1*01:01	LLFVLIASVATRSSS	0.01
HLA-DRB1*01:01	LLGFFVMLVAQPVLL	0.01
HLA-DRB1*01:01	LLIYRRLYAVLLLAI	0.01
HLA-DRB1*01:01	LLRASLFTLLVALAV	0.01
HLA-DRB1*01:01	LLRVYVLLSGLLLLG	0.01
HLA-DRB1*01:01	LLSGFLYMMAILAVI	0.01
HLA-DRB1*01:01	LLSLLALLLLANSRL	0.01
HLA-DRB1*01:01	LPFSLFVSLLAFLVV	0.01
HLA-DRB1*01:01	LQILFVVLLARFVLG	0.01
HLA-DRB1*01:01	LRASLFTLLVALAVA	0.01
HLA-DRB1*01:01	LRFVLLLSSIIPVSL	0.01
HLA-DRB1*01:01	LRRLYRGLGPSLLGI	0.01
HLA-DRB1*01:01	LRRYFTVLLPVLLLL	0.01
HLA-DRB1*01:01	LRVYVLLSGLLLLGI	0.01
HLA-DRB1*01:01	LSFLSLNAVVLSALD	0.01
HLA-DRB1*01:01	LSGFLYMMAILAVII	0.01
HLA-DRB1*01:01	LSLLGFFVMLVAQPV	0.01
HLA-DRB1*01:01	LVEYLKLLPAKVRLI	0.01
HLA-DRB1*01:01	LVSMGIFASLSAAAI	0.01
HLA-DRB1*01:01	LVTIFYYGLAAAFLG	0.01
HLA-DRB1*01:01	MALLVILPSLLLLFT	0.01
HLA-DRB1*01:01	MDGGLFAILSAHLAH	0.01
HLA-DRB1*01:01	MFAPFFKLLNATKLY	0.01
HLA-DRB1*01:01	MGIFASLSAAAIVAK	0.01
HLA-DRB1*01:01	MHRFSYSQLAAYLVA	0.01
HLA-DRB1*01:01	MNALVLLMAVLVAMA	0.01
HLA-DRB1*01:01	MNTVPFVVMLAAFII	0.01
HLA-DRB1*01:01	MTTGFLMLLGATLLV	0.01
HLA-DRB1*01:01	NALLVAMLASVLFFN	0.01
HLA-DRB1*01:01	NALVLLMAVLVAMAI	0.01
HLA-DRB1*01:01	NMNTVPFVVMLAAFI	0.01
HLA-DRB1*01:01	NQQLVEYLKLLPAKV	0.01
HLA-DRB1*01:01	NTVPFVVMLAAFIIA	0.01
HLA-DRB1*01:01	NVSLIGFVSAASSLL	0.01
HLA-DRB1*01:01	PALLRLLSTLVNTSF	0.01
HLA-DRB1*01:01	PAVWLYMLLAAFSTF	0.01
HLA-DRB1*01:01	PFAFVLMYVALVIFM	0.01
HLA-DRB1*01:01	PFFKLLNATKLYEYC	0.01
HLA-DRB1*01:01	PFLFTHMLALGAAYL	0.01
HLA-DRB1*01:01	PFSLFVSLLAFLVVD	0.01
HLA-DRB1*01:01	PHFLFLLVLAAMMAI	0.01
HLA-DRB1*01:01	PIYFLRFVLLLSSII	0.01
HLA-DRB1*01:01	PMNALVLLMAVLVAM	0.01
HLA-DRB1*01:01	PPFSSLVSPASLHFF	0.01
HLA-DRB1*01:01	PPYYQLSALFLLVYC	0.01
HLA-DRB1*01:01	PVFILSFLSLNAVVL	0.01
HLA-DRB1*01:01	QILFVVLLARFVLGE	0.01
HLA-DRB1*01:01	QLLRVYVLLSGLLLL	0.01
HLA-DRB1*01:01	QLVEYLKLLPAKVRL	0.01
HLA-DRB1*01:01	QPMNALVLLMAVLVA	0.01
HLA-DRB1*01:01	QPPYYQLSALFLLVY	0.01
HLA-DRB1*01:01	QQLVEYLKLLPAKVR	0.01
HLA-DRB1*01:01	QTQPPYYQLSALFLL	0.01
HLA-DRB1*01:01	QTRSAFMLLLSVAIL	0.01
HLA-DRB1*01:01	RASLFTLLVALAVAY	0.01
HLA-DRB1*01:01	RCLLFVLIASVATRS	0.01
HLA-DRB1*01:01	RFICPFLQLLAFGIT	0.01
HLA-DRB1*01:01	RFSYSQLAAYLVAAA	0.01
HLA-DRB1*01:01	RFYMLAASLSGVASL	0.01
HLA-DRB1*01:01	RLYRGLGPSLLGIIP	0.01
HLA-DRB1*01:01	RPLLSLLALLLLANS	0.01
HLA-DRB1*01:01	RPPFSSLVSPASLHF	0.01
HLA-DRB1*01:01	RQTQPPYYQLSALFL	0.01
HLA-DRB1*01:01	RRLYRGLGPSLLGII	0.01
HLA-DRB1*01:01	RRYFTVLLPVLLLLL	0.01
HLA-DRB1*01:01	RSAFMLLLSVAILAR	0.01
HLA-DRB1*01:01	RVVLAVFFLLGAYLV	0.01
HLA-DRB1*01:01	RVYVLLSGLLLLGIF	0.01
HLA-DRB1*01:01	RWLAFFLLLALYVVR	0.01
HLA-DRB1*01:01	RYFTVLLPVLLLLLT	0.01
HLA-DRB1*01:01	SAASRPLLSLLALLL	0.01
HLA-DRB1*01:01	SAFMLLLSVAILARA	0.01
HLA-DRB1*01:01	SEMTTGFLMLLGATL	0.01
HLA-DRB1*01:01	SGAFYGLLGALVPFS	0.01
HLA-DRB1*01:01	SGFLYMMAILAVIIA	0.01
HLA-DRB1*01:01	SLFTLLVALAVAYAV	0.01
HLA-DRB1*01:01	SLFVSLLAFLVVDGA	0.01
HLA-DRB1*01:01	SLIGFVSAASSLLTF	0.01
HLA-DRB1*01:01	SLLALLLLANSRLAV	0.01
HLA-DRB1*01:01	SLLGFFVMLVAQPVL	0.01
HLA-DRB1*01:01	SLVTIFYYGLAAAFL	0.01
HLA-DRB1*01:01	SMGIFASLSAAAIVA	0.01
HLA-DRB1*01:01	SPALLRLLSTLVNTS	0.01
HLA-DRB1*01:01	SPAVWLYMLLAAFST	0.01
HLA-DRB1*01:01	SPFAFVLMYVALVIF	0.01
HLA-DRB1*01:01	SRPLLSLLALLLLAN	0.01
HLA-DRB1*01:01	SSGAFYGLLGALVPF	0.01
HLA-DRB1*01:01	TGFLMLLGATLLVFV	0.01
HLA-DRB1*01:01	TIFYYGLAAAFLGKE	0.01
HLA-DRB1*01:01	TQPPYYQLSALFLLV	0.01
HLA-DRB1*01:01	TRSAFMLLLSVAILA	0.01
HLA-DRB1*01:01	TRWLAFFLLLALYVV	0.01
HLA-DRB1*01:01	TSAFLKALAALRDER	0.01
HLA-DRB1*01:01	TSFFLMVALAIHGLF	0.01
HLA-DRB1*01:01	TSPALLRLLSTLVNT	0.01
HLA-DRB1*01:01	TTGFLMLLGATLLVF	0.01
HLA-DRB1*01:01	TVPFVVMLAAFIIAS	0.01
HLA-DRB1*01:01	VEYLKLLPAKVRLIR	0.01
HLA-DRB1*01:01	VFILSFLSLNAVVLS	0.01
HLA-DRB1*01:01	VGFVSFAALLPFLVS	0.01
HLA-DRB1*01:01	VGSSGAFYGLLGALV	0.01
HLA-DRB1*01:01	VLAVFFLLGAYLVNA	0.01
HLA-DRB1*01:01	VPFVVMLAAFIIASP	0.01
HLA-DRB1*01:01	VQPMNALVLLMAVLV	0.01
HLA-DRB1*01:01	VSLIGFVSAASSLLT	0.01
HLA-DRB1*01:01	VSMGIFASLSAAAIV	0.01
HLA-DRB1*01:01	VTIFYYGLAAAFLGK	0.01
HLA-DRB1*01:01	VVLAVFFLLGAYLVN	0.01
HLA-DRB1*01:01	VWLYMLLAAFSTFPT	0.01
HLA-DRB1*01:01	VYVLLSGLLLLGIFL	0.01
HLA-DRB1*01:01	WLAFFLLLALYVVRV	0.01
HLA-DRB1*01:01	WLYMLLAAFSTFPTA	0.01
HLA-DRB1*01:01	WMDGGLFAILSAHLA	0.01
HLA-DRB1*01:01	YFLRFVLLLSSIIPV	0.01
HLA-DRB1*01:01	YHKRFYMLAASLSGV	0.01
HLA-DRB1*01:01	YVLLSGLLLLGIFLT	0.01
HLA-DRB4*01:01	ASTVVLQIMQMILTL	0.01
HLA-DRB4*01:01	EERRKFRFQSISVYL	0.01
HLA-DRB4*01:01	ERRKFRFQSISVYLA	0.01
HLA-DRB4*01:01	GKTQLLIVILQILGA	0.01
HLA-DRB4*01:01	GVIMLVFQHPQPALL	0.01
HLA-DRB4*01:01	KNFIRMLKQQFHKLR	0.01
HLA-DRB4*01:01	KTQLLIVILQILGAL	0.01
HLA-DRB4*01:01	LLSLRIFRVQHLSRL	0.01
HLA-DRB4*01:01	NFIRMLKQQFHKLRQ	0.01
HLA-DRB4*01:01	NRMLLMQQRADVEVF	0.01
HLA-DRB4*01:01	PQLVKILRAQSVAGL	0.01
HLA-DRB4*01:01	QLVKILRAQSVAGLA	0.01
HLA-DRB4*01:01	SLLSLRIFRVQHLSR	0.01
HLA-DRB4*01:01	SLQLKLQAIAKRLEA	0.01
HLA-DRB4*01:01	STVVLQIMQMILTLF	0.01
HLA-DRB4*01:01	TGVIMLVFQHPQPAL	0.01
HLA-DRB4*01:01	TQLLIVILQILGALG	0.01
HLA-DRB4*01:01	TVVLQIMQMILTLFS	0.01
HLA-DRB4*01:01	VASTVVLQIMQMILT	0.01
HLA-DRB4*01:01	VKNFIRMLKQQFHKL	0.01
HLA-DRB4*01:01	VVLQIMQMILTLFSG	0.01
HLA-DPA1*01:03/DPB1*04:01	ARIYFFAGFCFLPIL	0.01
HLA-DPA1*01:03/DPB1*04:01	EGSFYYSFFNDVVAA	0.01
HLA-DPA1*01:03/DPB1*04:01	EQRFFSSISWAMFFL	0.01
HLA-DPA1*01:03/DPB1*04:01	FGYFFQTTFLGLATC	0.01
HLA-DPA1*01:03/DPB1*04:01	GSFYYSFFNDVVAAP	0.01
HLA-DPA1*01:03/DPB1*04:01	GYFFQTTFLGLATCL	0.01
HLA-DPA1*01:03/DPB1*04:01	IYFFAGFCFLPILWF	0.01
HLA-DPA1*01:03/DPB1*04:01	KEQRFFSSISWAMFF	0.01
HLA-DPA1*01:03/DPB1*04:01	LLPVFLHANFFHVFF	0.01
HLA-DPA1*01:03/DPB1*04:01	LPVFLHANFFHVFFN	0.01
HLA-DPA1*01:03/DPB1*04:01	LRYLAYTFYAPTYLA	0.01
HLA-DPA1*01:03/DPB1*04:01	PVFGYFFQTTFLGLA	0.01
HLA-DPA1*01:03/DPB1*04:01	PVFLHANFFHVFFNV	0.01
HLA-DPA1*01:03/DPB1*04:01	RIYFFAGFCFLPILW	0.01
HLA-DPA1*01:03/DPB1*04:01	SEGSFYYSFFNDVVA	0.01
HLA-DPA1*01:03/DPB1*04:01	SVLRYLAYTFYAPTY	0.01
HLA-DPA1*01:03/DPB1*04:01	VARIYFFAGFCFLPI	0.01
HLA-DPA1*01:03/DPB1*04:01	VFGYFFQTTFLGLAT	0.01
HLA-DPA1*01:03/DPB1*04:01	VLRYLAYTFYAPTYL	0.01
HLA-DPA1*01:03/DPB1*04:01	VPVFGYFFQTTFLGL	0.01
HLA-DPA1*01:03/DPB1*04:01	YFFAGFCFLPILWFL	0.01
HLA-DPA1*01:03/DPB1*04:01	YSEGSFYYSFFNDVV	0.01
HLA-DPA1*01:03/DPB1*04:01	ENRQFLASVKFFEML	0.01
HLA-DPA1*01:03/DPB1*04:01	EQRTLWIASQFLALM	0.01
HLA-DPA1*01:03/DPB1*04:01	GTKKFLVTYFLSAIV	0.01
HLA-DPA1*01:03/DPB1*04:01	GWSFAHSLFTNLLPI	0.01
HLA-DPA1*01:03/DPB1*04:01	LLLQVFTSSLFPNIS	0.01
HLA-DPA1*01:03/DPB1*04:01	LLQVFTSSLFPNISG	0.01
HLA-DPA1*01:03/DPB1*04:01	NRQFLASVKFFEMLT	0.01
HLA-DPA1*01:03/DPB1*04:01	QLLLQVFTSSLFPNI	0.01
HLA-DPA1*01:03/DPB1*04:01	QRTLWIASQFLALMD	0.01
HLA-DPA1*01:03/DPB1*04:01	RQFLASVKFFEMLTE	0.01
HLA-DPA1*01:03/DPB1*04:01	RTLWIASQFLALMDR	0.01
HLA-DPA1*01:03/DPB1*04:01	RYGTKKFLVTYFLSA	0.01
HLA-DPA1*01:03/DPB1*04:01	YADYSFTEFRFLQRL	0.01
HLA-DPA1*01:03/DPB1*04:01	YGTKKFLVTYFLSAI	0.01
HLA-DQA1*01:01/DQB1*05:01	AAALFAYWLILFLYL	0.01
HLA-DQA1*01:01/DQB1*05:01	AALFAYWLILFLYLL	0.01
HLA-DQA1*01:01/DQB1*05:01	ALFAYWLILFLYLLD	0.01
HLA-DQA1*01:01/DQB1*05:01	CAAALFAYWLILFLY	0.01
HLA-DQA1*01:01/DQB1*05:01	CFRFLLFFFENLFNL	0.01
HLA-DQA1*01:01/DQB1*05:01	DTIELFFYIVILHHN	0.01
HLA-DQA1*01:01/DQB1*05:01	FCFRFLLFFFENLFN	0.01
HLA-DQA1*01:01/DQB1*05:01	FLLFFFENLFNLLDL	0.01
HLA-DQA1*01:01/DQB1*05:01	FRFLLFFFENLFNLL	0.01
HLA-DQA1*01:01/DQB1*05:01	LCAAALFAYWLILFL	0.01
HLA-DQA1*01:01/DQB1*05:01	LLSDTIELFFYIVIL	0.01
HLA-DQA1*01:01/DQB1*05:01	LSDTIELFFYIVILH	0.01
HLA-DQA1*01:01/DQB1*05:01	LSRRLQFFEDALDSL	0.01
HLA-DQA1*01:01/DQB1*05:01	RTFCFRFLLFFFENL	0.01
HLA-DQA1*01:01/DQB1*05:01	SDTIELFFYIVILHH	0.01
HLA-DQA1*01:01/DQB1*05:01	TFCFRFLLFFFENLF	0.01
HLA-DQA1*01:01/DQB1*05:01	TIELFFYIVILHHNT	0.01
HLA-DQA1*01:01/DQB1*05:01	AAFSLLEYFVDIILF	0.01
HLA-DQA1*01:01/DQB1*05:01	AFSLLEYFVDIILFW	0.01
HLA-DQA1*01:01/DQB1*05:01	AFTIYFSWFLILFVN	0.01
HLA-DQA1*01:01/DQB1*05:01	ALVLAFYFDLLPTRR	0.01
HLA-DQA1*01:01/DQB1*05:01	ALWFFDDYVQYAVAI	0.01
HLA-DQA1*01:01/DQB1*05:01	AVALWFFDDYVQYAV	0.01
HLA-DQA1*01:01/DQB1*05:01	CVLLLYFDEDVAYLI	0.01
HLA-DQA1*01:01/DQB1*05:01	FQLLAVALWFFDDYV	0.01
HLA-DQA1*01:01/DQB1*05:01	FSLLEYFVDIILFWV	0.01
HLA-DQA1*01:01/DQB1*05:01	FTIYFSWFLILFVNW	0.01
HLA-DQA1*01:01/DQB1*05:01	LAFTIYFSWFLILFV	0.01
HLA-DQA1*01:01/DQB1*05:01	LAVALWFFDDYVQYA	0.01
HLA-DQA1*01:01/DQB1*05:01	LLAVALWFFDDYVQY	0.01
HLA-DQA1*01:01/DQB1*05:01	LTCVLLLYFDEDVAY	0.01
HLA-DQA1*01:01/DQB1*05:01	LYALVLAFYFDLLPT	0.01
HLA-DQA1*01:01/DQB1*05:01	PLTCVLLLYFDEDVA	0.01
HLA-DQA1*01:01/DQB1*05:01	QLLAVALWFFDDYVQ	0.01
HLA-DQA1*01:01/DQB1*05:01	SMFILRSYFDITFIM	0.01
HLA-DQA1*01:01/DQB1*05:01	TCVLLLYFDEDVAYL	0.01
HLA-DQA1*01:01/DQB1*05:01	VALWFFDDYVQYAVA	0.01
HLA-DQA1*01:01/DQB1*05:01	YAAFSLLEYFVDIIL	0.01
HLA-DQA1*01:01/DQB1*05:01	YALVLAFYFDLLPTR	0.01
HLA-DPA1*02:01/DPB1*14:01	AFRRFSTAAVSGLCG	0.01
HLA-DPA1*02:01/DPB1*14:01	ARRFASALAFFLRTY	0.01
HLA-DPA1*02:01/DPB1*14:01	CGFARRFASALAFFL	0.01
HLA-DPA1*02:01/DPB1*14:01	FARRFASALAFFLRT	0.01
HLA-DPA1*02:01/DPB1*14:01	FCGFARRFASALAFF	0.01
HLA-DPA1*02:01/DPB1*14:01	FNPAFRRFSTAAVSG	0.01
HLA-DPA1*02:01/DPB1*14:01	GFARRFASALAFFLR	0.01
HLA-DPA1*02:01/DPB1*14:01	GFRFAASAMPAFPST	0.01
HLA-DPA1*02:01/DPB1*14:01	GGFRFAASAMPAFPS	0.01
HLA-DPA1*02:01/DPB1*14:01	HPGGFRFAASAMPAF	0.01
HLA-DPA1*02:01/DPB1*14:01	KELLRAFLAAPSLAP	0.01
HLA-DPA1*02:01/DPB1*14:01	KRHRLIGAVVLAVSV	0.01
HLA-DPA1*02:01/DPB1*14:01	LLFRTAVVAAMAAAL	0.01
HLA-DPA1*02:01/DPB1*14:01	NPAFRRFSTAAVSGL	0.01
HLA-DPA1*02:01/DPB1*14:01	PAFRRFSTAAVSGLC	0.01
HLA-DPA1*02:01/DPB1*14:01	PGGFRFAASAMPAFP	0.01
HLA-DPA1*02:01/DPB1*14:01	QKRHRLIGAVVLAVS	0.01
HLA-DPA1*02:01/DPB1*14:01	QVFRFASSTAPMIVT	0.01
HLA-DPA1*02:01/DPB1*14:01	RCRSVRLSMAAMTFV	0.01
HLA-DPA1*02:01/DPB1*14:01	RRAVRAAALFRRQIP	0.01
HLA-DPA1*02:01/DPB1*14:01	RRRAVRAAALFRRQI	0.01
HLA-DPA1*02:01/DPB1*14:01	RSVRLSMAAMTFVSF	0.01
HLA-DPA1*02:01/DPB1*14:01	SRKLLFRTAVVAAMA	0.01
HLA-DPA1*02:01/DPB1*14:01	TQKRHRLIGAVVLAV	0.01
HLA-DPA1*02:01/DPB1*14:01	VVRMYLSSQAIKLVA	0.01
HLA-DRB5*01:01	AASAFVTIVAFHKGD	0.01
HLA-DRB5*01:01	ASAFVTIVAFHKGDP	0.01
HLA-DRB5*01:01	GIAASAFVTIVAFHK	0.01
HLA-DRB5*01:01	IAASAFVTIVAFHKG	0.01
HLA-DRB5*01:01	SAFVTIVAFHKGDPA	0.01
HLA-DRB5*01:01	DYHLFRAQASLKKLG	0.01
HLA-DRB5*01:01	HLFRAQASLKKLGAG	0.01
HLA-DRB5*01:01	RVYHYIRAQPFMKLY	0.01
HLA-DRB5*01:01	SDYHLFRAQASLKKL	0.01
HLA-DRB5*01:01	SRVYHYIRAQPFMKL	0.01
HLA-DRB5*01:01	YHLFRAQASLKKLGA	0.01
HLA-DRB1*01:01	AARLYLTVRAVRLVA	0.01
HLA-DRB1*01:01	ACVVGFLWLIALRLL	0.01
HLA-DRB1*01:01	AGFYESLTASAAFLL	0.01
HLA-DRB1*01:01	AKSFLAMYGATVHTA	0.01
HLA-DRB1*01:01	ALQRQFLSLAASSSG	0.01
HLA-DRB1*01:01	ANLLSLSAASVHQST	0.01
HLA-DRB1*01:01	ANYLLLMPAASVDLE	0.01
HLA-DRB1*01:01	AQEIRLLQPAPSKAQ	0.01
HLA-DRB1*01:01	AQVSAFNAMQSALTK	0.01
HLA-DRB1*01:01	ARYATLQAPAAPAPS	0.01
HLA-DRB1*01:01	AVANYLLLMPAASVD	0.01
HLA-DRB1*01:01	CVVGFLWLIALRLLG	0.01
HLA-DRB1*01:01	DEKFVSSLASKLAGN	0.01
HLA-DRB1*01:01	DFAKSFLAMYGATVH	0.01
HLA-DRB1*01:01	DFATYLPLPGAIAYM	0.01
HLA-DRB1*01:01	DIGANLLSLSAASVH	0.01
HLA-DRB1*01:01	EALQRQFLSLAASSS	0.01
HLA-DRB1*01:01	EDFAKSFLAMYGATV	0.01
HLA-DRB1*01:01	EKFVSSLASKLAGNK	0.01
HLA-DRB1*01:01	ETPYILGRGTRALAA	0.01
HLA-DRB1*01:01	FAGFYESLTASAAFL	0.01
HLA-DRB1*01:01	FAKSFLAMYGATVHT	0.01
HLA-DRB1*01:01	FATYLPLPGAIAYMC	0.01
HLA-DRB1*01:01	FFLWLLQKAAHAVVA	0.01
HLA-DRB1*01:01	FKVLKKYLSLVPMLL	0.01
HLA-DRB1*01:01	FLFVFLAGIAASAFV	0.01
HLA-DRB1*01:01	FLWLLQKAAHAVVAG	0.01
HLA-DRB1*01:01	FPGGLVLLLLPAAFL	0.01
HLA-DRB1*01:01	FRFRTCFAALKATIV	0.01
HLA-DRB1*01:01	FRTCFAALKATIVSI	0.01
HLA-DRB1*01:01	FSLYFFNLIAPSRLF	0.01
HLA-DRB1*01:01	FSYVHLLSLLVHINN	0.01
HLA-DRB1*01:01	GANLLSLSAASVHQS	0.01
HLA-DRB1*01:01	GFYESLTASAAFLLG	0.01
HLA-DRB1*01:01	GGLVLLLLPAAFLQI	0.01
HLA-DRB1*01:01	GKARYATLQAPAAPA	0.01
HLA-DRB1*01:01	GLMFLLLVATLGTII	0.01
HLA-DRB1*01:01	GLVLLLLPAAFLQII	0.01
HLA-DRB1*01:01	GRFFRHGIPAAAGRF	0.01
HLA-DRB1*01:01	GTVLGFAALAAAAAF	0.01
HLA-DRB1*01:01	IGANLLSLSAASVHQ	0.01
HLA-DRB1*01:01	ITVQFALQSPAYAAT	0.01
HLA-DRB1*01:01	KKYLSLVPMLLIVAA	0.01
HLA-DRB1*01:01	KSFLAMYGATVHTAI	0.01
HLA-DRB1*01:01	KVLKKYLSLVPMLLI	0.01
HLA-DRB1*01:01	LFFVALLAVVLHDSF	0.01
HLA-DRB1*01:01	LFLFVFLAGIAASAF	0.01
HLA-DRB1*01:01	LFNFFLSLAVLVLAF	0.01
HLA-DRB1*01:01	LFVVFKFALASTTET	0.01
HLA-DRB1*01:01	LGFAALAAAAAFLGM	0.01
HLA-DRB1*01:01	LKKYLSLVPMLLIVA	0.01
HLA-DRB1*01:01	LPFSYVHLLSLLVHI	0.01
HLA-DRB1*01:01	LQLFLMMFGVAICVI	0.01
HLA-DRB1*01:01	LQRQFLSLAASSSGV	0.01
HLA-DRB1*01:01	LVLLLLPAAFLQIIL	0.01
HLA-DRB1*01:01	LYFFNLIAPSRLFLF	0.01
HLA-DRB1*01:01	NDIGANLLSLSAASV	0.01
HLA-DRB1*01:01	NYLLLMPAASVDLEL	0.01
HLA-DRB1*01:01	PFSYVHLLSLLVHIN	0.01
HLA-DRB1*01:01	PGGLVLLLLPAAFLQ	0.01
HLA-DRB1*01:01	PSKFLLLVPLAAATA	0.01
HLA-DRB1*01:01	PTLFNFFLSLAVLVL	0.01
HLA-DRB1*01:01	QEIRLLQPAPSKAQV	0.01
HLA-DRB1*01:01	QFALQSPAYAATLMA	0.01
HLA-DRB1*01:01	QLPFSYVHLLSLLVH	0.01
HLA-DRB1*01:01	QRQFLSLAASSSGVL	0.01
HLA-DRB1*01:01	QSTLFFVALLAVVLH	0.01
HLA-DRB1*01:01	QVSAFNAMQSALTKI	0.01
HLA-DRB1*01:01	RFFRHGIPAAAGRFF	0.01
HLA-DRB1*01:01	RFRTCFAALKATIVS	0.01
HLA-DRB1*01:01	RLYLTVRAVRLVAHL	0.01
HLA-DRB1*01:01	RQFLSLAASSSGVLG	0.01
HLA-DRB1*01:01	RQSTLFFVALLAVVL	0.01
HLA-DRB1*01:01	RTCFAALKATIVSIL	0.01
HLA-DRB1*01:01	SAFNAMQSALTKISA	0.01
HLA-DRB1*01:01	SAFYLLYALIALGAL	0.01
HLA-DRB1*01:01	SCYLSSLGALLVATI	0.01
HLA-DRB1*01:01	SDIGANLLSLSAASV	0.01
HLA-DRB1*01:01	SITVQFALQSPAYAA	0.01
HLA-DRB1*01:01	SKFLLLVPLAAATAL	0.01
HLA-DRB1*01:01	SLYFFNLIAPSRLFL	0.01
HLA-DRB1*01:01	SRLFSTLLALPASSH	0.01
HLA-DRB1*01:01	STLFFVALLAVVLHD	0.01
HLA-DRB1*01:01	TCFAALKATIVSILA	0.01
HLA-DRB1*01:01	TLFFVALLAVVLHDS	0.01
HLA-DRB1*01:01	TLFNFFLSLAVLVLA	0.01
HLA-DRB1*01:01	TPYILGRGTRALAAA	0.01
HLA-DRB1*01:01	TQLPFSYVHLLSLLV	0.01
HLA-DRB1*01:01	TTVAFFVPALPATAQ	0.01
HLA-DRB1*01:01	TVAFFVPALPATAQN	0.01
HLA-DRB1*01:01	TVLGFAALAAAAAFL	0.01
HLA-DRB1*01:01	TVQFALQSPAYAATL	0.01
HLA-DRB1*01:01	VACVVGFLWLIALRL	0.01
HLA-DRB1*01:01	VANYLLLMPAASVDL	0.01
HLA-DRB1*01:01	VGFLWLIALRLLGGA	0.01
HLA-DRB1*01:01	VGRFFRHGIPAAAGR	0.01
HLA-DRB1*01:01	VGTVLGFAALAAAAA	0.01
HLA-DRB1*01:01	VLKKYLSLVPMLLIV	0.01
HLA-DRB1*01:01	VQFALQSPAYAATLM	0.01
HLA-DRB1*01:01	VSAFNAMQSALTKIS	0.01
HLA-DRB1*01:01	VVGFLWLIALRLLGG	0.01
HLA-DRB1*01:01	YAVANYLLLMPAASV	0.01
HLA-DRB1*01:01	YFFLWLLQKAAHAVV	0.01
HLA-DRB1*01:01	YFFNLIAPSRLFLFA	0.01
HLA-DQA1*03:01/DQB1*03:02	AVDESFIEAEEELQR	0.01
HLA-DQA1*03:01/DQB1*03:02	CMRQEAFATAALEAE	0.01
HLA-DQA1*03:01/DQB1*03:02	DAVDESFIEAEEELQ	0.01
HLA-DQA1*03:01/DQB1*03:02	ELDEDDTIVLEDEYD	0.01
HLA-DQA1*03:01/DQB1*03:02	HDAVDESFIEAEEEL	0.01
HLA-DQA1*03:01/DQB1*03:02	LDEDDTIVLEDEYDW	0.01
HLA-DQA1*03:01/DQB1*03:02	MRQEAFATAALEAER	0.01
HLA-DQA1*03:01/DQB1*03:02	QEAFATAALEAERKL	0.01
HLA-DQA1*03:01/DQB1*03:02	QREGVIAAFSASVEE	0.01
HLA-DQA1*03:01/DQB1*03:02	RHDAVDESFIEAEEE	0.01
HLA-DQA1*03:01/DQB1*03:02	RQEAFATAALEAERK	0.01
HLA-DQA1*03:01/DQB1*03:02	SYFHEAAVVSEEEED	0.01
HLA-DQA1*03:01/DQB1*03:02	VDESFIEAEEELQRI	0.01
HLA-DQA1*03:01/DQB1*03:02	YFHEAAVVSEEEEDE	0.01
HLA-DRB3*02:02	AAFQLSTSNAVRISL	0.01
HLA-DRB3*02:02	ADLFAANNAVAAIFL	0.01
HLA-DRB3*02:02	AFQLSTSNAVRISLD	0.01
HLA-DRB3*02:02	AFTFYLNTTMPLERV	0.01
HLA-DRB3*02:02	DLFAANNAVAAIFLY	0.01
HLA-DRB3*02:02	EFVFKFNKTVAVLQS	0.01
HLA-DRB3*02:02	EQFFINITNEMLQKN	0.01
HLA-DRB3*02:02	FIGYTLNVNRVLNST	0.01
HLA-DRB3*02:02	FTFYLNTTMPLERVI	0.01
HLA-DRB3*02:02	FVFKFNKTVAVLQST	0.01
HLA-DRB3*02:02	GEFVFKFNKTVAVLQ	0.01
HLA-DRB3*02:02	GPWAFTFYLNTTMPL	0.01
HLA-DRB3*02:02	LADLFAANNAVAAIF	0.01
HLA-DRB3*02:02	LEQFFINITNEMLQK	0.01
HLA-DRB3*02:02	LFAANNAVAAIFLYP	0.01
HLA-DRB3*02:02	LPWRVFIGNKNTPLR	0.01
HLA-DRB3*02:02	LRAAFQLSTSNAVRI	0.01
HLA-DRB3*02:02	NSLEQFFINITNEML	0.01
HLA-DRB3*02:02	PGEFVFKFNKTVAVL	0.01
HLA-DRB3*02:02	PLADLFAANNAVAAI	0.01
HLA-DRB3*02:02	PPRRFRINENFLSYT	0.01
HLA-DRB3*02:02	PRRFRINENFLSYTG	0.01
HLA-DRB3*02:02	PWAFTFYLNTTMPLE	0.01
HLA-DRB3*02:02	PWRVFIGNKNTPLRI	0.01
HLA-DRB3*02:02	QFFINITNEMLQKNF	0.01
HLA-DRB3*02:02	QVFRFASSTAPMIVT	0.01
HLA-DRB3*02:02	RAAFQLSTSNAVRIS	0.01
HLA-DRB3*02:02	RRFRINENFLSYTGA	0.01
HLA-DRB3*02:02	RVFIGNKNTPLRIQV	0.01
HLA-DRB3*02:02	SLEQFFINITNEMLQ	0.01
HLA-DRB3*02:02	TFYLNTTMPLERVIF	0.01
HLA-DRB3*02:02	VFIGNKNTPLRIQVV	0.01
HLA-DRB3*02:02	VFKFNKTVAVLQSTV	0.01
HLA-DRB3*02:02	WAFTFYLNTTMPLER	0.01
HLA-DRB3*02:02	WRVFIGNKNTPLRIQ	0.01
HLA-DRB3*02:02	YLRAAFQLSTSNAVR	0.01
HLA-DQA1*05:01/DQB1*03:01	ENPEAFAAVAAAAAP	0.02
HLA-DQA1*05:01/DQB1*03:01	LENPEAFAAVAAAAA	0.02
HLA-DRB1*09:01	TLTPRTLAMASAARI	0.02
HLA-DPA1*02:01/DPB1*14:01	PRRFAWIAASRAEAA	0.02
HLA-DPA1*02:01/DPB1*14:01	RRFAWIAASRAEAAV	0.02
HLA-DPA1*02:01/DPB1*14:01	GWKLFRSASLVRAAG	0.02
HLA-DRB5*01:01	AQLWRRAKSLFKRGI	0.02
HLA-DRB1*11:01	CETFKRIARKGVPSS	0.02
HLA-DRB1*11:01	PFSSRLFRSLSRLGS	0.02
HLA-DRB3*02:02	FLLFLLSNGGRVAVG	0.02
HLA-DRB3*02:02	LSGWFRNAPTRMLVA	0.02
HLA-DRB3*02:02	PPLYKANRSASAPLA	0.02
HLA-DRB3*02:02	RLPYLVNSAIPPKDA	0.02
HLA-DRB3*02:02	SMWINNASATVILTP	0.02
HLA-DRB3*02:02	TFLLFLLSNGGRVAV	0.02
HLA-DRB3*02:02	TPLLYFLPNAVLAAV	0.02
HLA-DQA1*04:01/DQB1*04:02	RTHATLAPIAEEEFR	0.02
HLA-DQA1*01:02/DQB1*06:02	AGNFASSAISIMNAA	0.02
HLA-DQA1*01:02/DQB1*06:02	FASSAISIMNAAANA	0.02
HLA-DQA1*01:02/DQB1*06:02	GNFASSAISIMNAAA	0.02
HLA-DQA1*01:02/DQB1*06:02	MNYVIICSALTLVAA	0.02
HLA-DQA1*01:02/DQB1*06:02	NFASSAISIMNAAAN	0.02
HLA-DQA1*01:02/DQB1*06:02	NYVIICSALTLVAAL	0.02
HLA-DQA1*01:02/DQB1*06:02	VIICSALTLVAALLN	0.02
HLA-DQA1*01:02/DQB1*06:02	YVIICSALTLVAALL	0.02
HLA-DQA1*04:01/DQB1*04:02	ASYFHEAAVVSEEEE	0.02
HLA-DQA1*04:01/DQB1*04:02	ESLDEFAAVRAFDDQ	0.02
HLA-DQA1*04:01/DQB1*04:02	SYFHEAAVVSEEEED	0.02
HLA-DQA1*04:01/DQB1*04:02	YFHEAAVVSEEEEDE	0.02
HLA-DPA1*03:01/DPB1*04:02	AAALFAYWLILFLYL	0.02
HLA-DPA1*03:01/DPB1*04:02	AALFAYWLILFLYLL	0.02
HLA-DPA1*03:01/DPB1*04:02	ALFAYWLILFLYLLD	0.02
HLA-DPA1*03:01/DPB1*04:02	ATTPGILAAVLLLLP	0.02
HLA-DPA1*03:01/DPB1*04:02	DFLFSFFSILLVLVA	0.02
HLA-DPA1*03:01/DPB1*04:02	FHYKFFILLLLLGGM	0.02
HLA-DPA1*03:01/DPB1*04:02	FLFSFFSILLVLVAL	0.02
HLA-DPA1*03:01/DPB1*04:02	FLLFFFENLFNLLDL	0.02
HLA-DPA1*03:01/DPB1*04:02	FLNHFIAAEILLLTG	0.02
HLA-DPA1*03:01/DPB1*04:02	LFHYKFFILLLLLGG	0.02
HLA-DPA1*03:01/DPB1*04:02	LFVSLSLLLLLRLFG	0.02
HLA-DPA1*03:01/DPB1*04:02	LNHFIAAEILLLTGW	0.02
HLA-DPA1*03:01/DPB1*04:02	LSVQAIFFVVLMLLI	0.02
HLA-DPA1*03:01/DPB1*04:02	LVFGLILYLVLLPLL	0.02
HLA-DPA1*03:01/DPB1*04:02	NLDFLFSFFSILLVL	0.02
HLA-DPA1*03:01/DPB1*04:02	PGILAAVLLLLPFVT	0.02
HLA-DPA1*03:01/DPB1*04:02	QAIFFVVLMLLIARL	0.02
HLA-DPA1*03:01/DPB1*04:02	RFLLFFFENLFNLLD	0.02
HLA-DPA1*03:01/DPB1*04:02	SVQAIFFVVLMLLIA	0.02
HLA-DPA1*03:01/DPB1*04:02	TPGILAAVLLLLPFV	0.02
HLA-DPA1*03:01/DPB1*04:02	TTPGILAAVLLLLPF	0.02
HLA-DPA1*03:01/DPB1*04:02	VFLNHFIAAEILLLT	0.02
HLA-DPA1*03:01/DPB1*04:02	VQAIFFVVLMLLIAR	0.02
HLA-DPA1*03:01/DPB1*04:02	WENLFHYKFFILLLL	0.02
HLA-DPA1*03:01/DPB1*04:02	YLVFGLILYLVLLPL	0.02
HLA-DRB1*09:01	DPPDASFSASPSLFL	0.02
HLA-DRB1*09:01	FAQVSAFNAMQSALT	0.02
HLA-DRB1*09:01	FNPAFRRFSTAAVSG	0.02
HLA-DRB1*09:01	FTLTFKAISSSSLGV	0.02
HLA-DRB1*09:01	LFSAAPYFGAFAAAL	0.02
HLA-DRB1*09:01	QVSAFNAMQSALTKI	0.02
HLA-DRB1*09:01	SAFKAASPPTLEEKE	0.02
HLA-DRB1*09:01	SAFNAMQSALTKISA	0.02
HLA-DRB1*09:01	TLTFKAISSSSLGVT	0.02
HLA-DRB1*09:01	TWIFAAFAAAAALGQ	0.02
HLA-DRB1*09:01	VFTLTFKAISSSSLG	0.02
HLA-DRB1*09:01	VSAFNAMQSALTKIS	0.02
HLA-DRB1*09:01	VVFTLTFKAISSSSL	0.02
HLA-DQA1*05:01/DQB1*03:01	AHASQAEGAAVAAAA	0.02
HLA-DQA1*05:01/DQB1*03:01	ASNFAFWSAAPPAAA	0.02
HLA-DQA1*05:01/DQB1*03:01	ASQAEGAAVAAAAAA	0.02
HLA-DQA1*05:01/DQB1*03:01	DASPAVAGVASAAAS	0.02
HLA-DQA1*05:01/DQB1*03:01	FFHILLFSGALAAAA	0.02
HLA-DQA1*05:01/DQB1*03:01	FHILLFSGALAAAAG	0.02
HLA-DQA1*05:01/DQB1*03:01	FSGALAAAAGSPAAD	0.02
HLA-DQA1*05:01/DQB1*03:01	FTPAAAGSVWAVPAW	0.02
HLA-DQA1*05:01/DQB1*03:01	GANGAGAAAAVGDGN	0.02
HLA-DQA1*05:01/DQB1*03:01	GAQGGGAAGASAGPF	0.02
HLA-DQA1*05:01/DQB1*03:01	GGAGGALAASSLFEK	0.02
HLA-DQA1*05:01/DQB1*03:01	GGGAGGALAASSLFE	0.02
HLA-DQA1*05:01/DQB1*03:01	GGLLGAQGGGAAGAS	0.02
HLA-DQA1*05:01/DQB1*03:01	GLLGAQGGGAAGASA	0.02
HLA-DQA1*05:01/DQB1*03:01	HAPSGGANGAGAAAA	0.02
HLA-DQA1*05:01/DQB1*03:01	HASQAEGAAVAAAAA	0.02
HLA-DQA1*05:01/DQB1*03:01	LGAQGGGAAGASAGP	0.02
HLA-DQA1*05:01/DQB1*03:01	LGKYGGGAGGALAAS	0.02
HLA-DQA1*05:01/DQB1*03:01	LLGAQGGGAAGASAG	0.02
HLA-DQA1*05:01/DQB1*03:01	QAMAAAAAGAAESDA	0.02
HLA-DQA1*05:01/DQB1*03:01	TLIAVSGAAVVSGFV	0.02
HLA-DRB1*04:01	KFRPPFSSLVSPASL	0.02
HLA-DRB1*04:01	LMIFKTLTNLLQGLY	0.02
HLA-DRB1*09:01	DLFTAAVPPALPASM	0.02
HLA-DRB1*09:01	DSVSKYFASLAITLL	0.02
HLA-DRB1*09:01	EGGMALCRSLPATVL	0.02
HLA-DRB1*09:01	FDLFTAAVPPALPAS	0.02
HLA-DRB1*09:01	GSVDTFQSALPSLVA	0.02
HLA-DRB1*09:01	KSIFRRSPPRLASSA	0.02
HLA-DRB1*09:01	LLSAWKVTKAVKLSL	0.02
HLA-DRB1*09:01	LMLVLSPAAAVLAGI	0.02
HLA-DRB1*09:01	MFDLFTAAVPPALPA	0.02
HLA-DRB1*09:01	RMFDLFTAAVPPALP	0.02
HLA-DRB1*09:01	TPRLLKIVPSCAVLL	0.02
HLA-DRB1*09:01	VDTFQSALPSLVAGE	0.02
HLA-DRB1*09:01	WIEAALFRALPKSVL	0.02
HLA-DRB4*01:01	FIIRAQAHIRRHLVD	0.02
HLA-DRB4*01:01	GVLRLLLQLQIHPGV	0.02
HLA-DRB4*01:01	IRPGVLRLLLQLQIH	0.02
HLA-DRB4*01:01	LRLLLQLQIHPGVVG	0.02
HLA-DRB4*01:01	PGVLRLLLQLQIHPG	0.02
HLA-DRB1*07:01	AWLRYTLSWQLDLYT	0.02
HLA-DRB1*07:01	FFFFFHSFSTSVPWI	0.02
HLA-DRB1*07:01	GAWLRYTLSWQLDLY	0.02
HLA-DRB1*07:01	KRLFSHSRSIPMLFR	0.02
HLA-DRB1*07:01	LSHFRSSSSRVLQAF	0.02
HLA-DRB1*07:01	QSLSHFRSSSSRVLQ	0.02
HLA-DRB1*07:01	SWAFFFFFHSFSTSV	0.02
HLA-DRB1*07:01	TKRLFSHSRSIPMLF	0.02
HLA-DRB1*07:01	TQSLSHFRSSSSRVL	0.02
HLA-DRB1*07:01	WTKRLFSHSRSIPML	0.02
HLA-DPA1*01:03/DPB1*04:01	AFYFHMSLYEYVVRQ	0.02
HLA-DPA1*01:03/DPB1*04:01	ARETPQFMTEYFEKI	0.02
HLA-DPA1*01:03/DPB1*04:01	AYFRSVSFLMVGTCL	0.02
HLA-DPA1*01:03/DPB1*04:01	CFVFSQFLRFLRPEF	0.02
HLA-DPA1*01:03/DPB1*04:01	DFSYTFFAYLLEDAE	0.02
HLA-DPA1*01:03/DPB1*04:01	DNLLMAEFFSSLAFT	0.02
HLA-DPA1*01:03/DPB1*04:01	ELRIFLESYFLRSHP	0.02
HLA-DPA1*01:03/DPB1*04:01	FPIVAFVLSSYEHII	0.02
HLA-DPA1*01:03/DPB1*04:01	FVGGSFFSLSFHPLN	0.02
HLA-DPA1*01:03/DPB1*04:01	GHAFYFHMSLYEYVV	0.02
HLA-DPA1*01:03/DPB1*04:01	GKRFSFSFFLVFVIC	0.02
HLA-DPA1*01:03/DPB1*04:01	GLVYFVGGSFFSLSF	0.02
HLA-DPA1*01:03/DPB1*04:01	GSVLSSLFLPLPKLL	0.02
HLA-DPA1*01:03/DPB1*04:01	GTFAFFFADTLLCLA	0.02
HLA-DPA1*01:03/DPB1*04:01	HAFYFHMSLYEYVVR	0.02
HLA-DPA1*01:03/DPB1*04:01	HALFLSEYYRVLKSS	0.02
HLA-DPA1*01:03/DPB1*04:01	IVAFVLSSYEHIIAN	0.02
HLA-DPA1*01:03/DPB1*04:01	KNTKYNVFTFLPMVL	0.02
HLA-DPA1*01:03/DPB1*04:01	LHALFLSEYYRVLKS	0.02
HLA-DPA1*01:03/DPB1*04:01	LILLSYFFLPSEFLL	0.02
HLA-DPA1*01:03/DPB1*04:01	LLTRLLYTHYEVFLI	0.02
HLA-DPA1*01:03/DPB1*04:01	LRIFLESYFLRSHPV	0.02
HLA-DPA1*01:03/DPB1*04:01	LTELRIFLESYFLRS	0.02
HLA-DPA1*01:03/DPB1*04:01	LVSFLSSAPFLLAAA	0.02
HLA-DPA1*01:03/DPB1*04:01	LVYFTFTSVFLNHFI	0.02
HLA-DPA1*01:03/DPB1*04:01	LVYFVGGSFFSLSFH	0.02
HLA-DPA1*01:03/DPB1*04:01	MRFAGIAFEQLSMPY	0.02
HLA-DPA1*01:03/DPB1*04:01	NSRFFSFLQWPFFRR	0.02
HLA-DPA1*01:03/DPB1*04:01	PIVAFVLSSYEHIIA	0.02
HLA-DPA1*01:03/DPB1*04:01	QFMTEYFEKIHVLKR	0.02
HLA-DPA1*01:03/DPB1*04:01	RRRYVWRSTFLYNLI	0.02
HLA-DPA1*01:03/DPB1*04:01	RWIKTFFMTRFISAS	0.02
HLA-DPA1*01:03/DPB1*04:01	RYRTISFLPLLPPRF	0.02
HLA-DPA1*01:03/DPB1*04:01	SGFFAVTFSLPFDFI	0.02
HLA-DPA1*01:03/DPB1*04:01	SRFFSFLQWPFFRRK	0.02
HLA-DPA1*01:03/DPB1*04:01	SYFFLPSEFLLDGCQ	0.02
HLA-DPA1*01:03/DPB1*04:01	TAGVQKFIYASIFPV	0.02
HLA-DPA1*01:03/DPB1*04:01	TELRIFLESYFLRSH	0.02
HLA-DPA1*01:03/DPB1*04:01	TFAFFFADTLLCLAL	0.02
HLA-DPA1*01:03/DPB1*04:01	VKFDGTSFFLMVALA	0.02
HLA-DPA1*01:03/DPB1*04:01	VLVSFLSSAPFLLAA	0.02
HLA-DPA1*01:03/DPB1*04:01	VLVYFTFTSVFLNHF	0.02
HLA-DPA1*01:03/DPB1*04:01	VYFTFTSVFLNHFIA	0.02
HLA-DPA1*01:03/DPB1*04:01	VYFVGGSFFSLSFHP	0.02
HLA-DPA1*01:03/DPB1*04:01	WATFLSSIFIFEPLY	0.02
HLA-DPA1*01:03/DPB1*04:01	YANMMRFAGIAFEQL	0.02
HLA-DPA1*01:03/DPB1*04:01	YDNLLMAEFFSSLAF	0.02
HLA-DPA1*02:01/DPB1*05:01	AAVAMYALVLFYFAV	0.02
HLA-DPA1*02:01/DPB1*05:01	AVAMYALVLFYFAVH	0.02
HLA-DPA1*02:01/DPB1*05:01	LLAFFLLFFILAVLL	0.02
HLA-DPA1*02:01/DPB1*05:01	VAMYALVLFYFAVHH	0.02
HLA-DRB1*11:01	AFRRLTRRLRFWRRG	0.02
HLA-DRB1*11:01	AMLRLLRRLKGWATA	0.02
HLA-DRB1*11:01	GRYILLKKRGFLGGG	0.02
HLA-DRB1*11:01	IPGGRYILLKKRGFL	0.02
HLA-DRB1*11:01	PAMLRLLRRLKGWAT	0.02
HLA-DRB1*11:01	PPAMLRLLRRLKGWA	0.02
HLA-DRB3*01:01	ARFILDDPVKIGFPV	0.02
HLA-DRB3*01:01	ETAARFILDDPVKIG	0.02
HLA-DPA1*02:01/DPB1*05:01	GFLLLLFFFFLVTGV	0.02
HLA-DRB1*15:01	LYLIIYLQSRLVWLW	0.02
HLA-DRB1*15:01	YLIIYLQSRLVWLWR	0.02
HLA-DQA1*01:02/DQB1*06:02	AGSQRKLGAITLLAA	0.02
HLA-DQA1*01:02/DQB1*06:02	GALSGALVVAAINAG	0.02
HLA-DQA1*01:02/DQB1*06:02	GSQRKLGAITLLAAN	0.02
HLA-DQA1*01:02/DQB1*06:02	RKLGAITLLAANAVV	0.02
HLA-DQA1*01:02/DQB1*06:02	SQRKLGAITLLAANA	0.02
HLA-DQA1*01:02/DQB1*06:02	TWWGALSGALVVAAI	0.02
HLA-DQA1*01:02/DQB1*06:02	WGALSGALVVAAINA	0.02
HLA-DQA1*01:02/DQB1*06:02	WWGALSGALVVAAIN	0.02
HLA-DRB1*08:02	CRVLVTVKAASSATS	0.02
HLA-DRB1*08:02	RVLVTVKAASSATSA	0.02
HLA-DQA1*05:01/DQB1*02:01	APVFSLVLDEELPED	0.02
HLA-DQA1*05:01/DQB1*02:01	DFSYTFFAYLLEDAE	0.02
HLA-DQA1*05:01/DQB1*02:01	FSYTFFAYLLEDAES	0.02
HLA-DQA1*05:01/DQB1*02:01	MAPVFSLVLDEELPE	0.02
HLA-DQA1*05:01/DQB1*02:01	PVFSLVLDEELPEDV	0.02
HLA-DQA1*05:01/DQB1*02:01	YTMAPVFSLVLDEEL	0.02
HLA-DRB1*12:01	PGYFVVINAILAAYY	0.02
HLA-DPA1*03:01/DPB1*04:02	CAGWIFFIYTAALLL	0.02
HLA-DPA1*03:01/DPB1*04:02	DVESPHYFVLLLLLL	0.02
HLA-DPA1*03:01/DPB1*04:02	FALYVILILLLSVTS	0.02
HLA-DPA1*03:01/DPB1*04:02	FFNSFALYVILILLL	0.02
HLA-DPA1*03:01/DPB1*04:02	FFSLVTAPLRLLLKL	0.02
HLA-DPA1*03:01/DPB1*04:02	FLLFMLEPLLSLVSP	0.02
HLA-DPA1*03:01/DPB1*04:02	FNSFALYVILILLLS	0.02
HLA-DPA1*03:01/DPB1*04:02	HYFVLLLLLLVHVFA	0.02
HLA-DPA1*03:01/DPB1*04:02	IPLFFRLQLLQLAAC	0.02
HLA-DPA1*03:01/DPB1*04:02	LLFMLEPLLSLVSPS	0.02
HLA-DPA1*03:01/DPB1*04:02	LLVFLLFFLTLFFAA	0.02
HLA-DPA1*03:01/DPB1*04:02	LLVHVFASSLLHLLL	0.02
HLA-DPA1*03:01/DPB1*04:02	LSCIALLLFLLLIIT	0.02
HLA-DPA1*03:01/DPB1*04:02	LVHVFASSLLHLLLK	0.02
HLA-DPA1*03:01/DPB1*04:02	LWFSVLQLLLLCATT	0.02
HLA-DPA1*03:01/DPB1*04:02	LWLSCIALLLFLLLI	0.02
HLA-DPA1*03:01/DPB1*04:02	NSFALYVILILLLSV	0.02
HLA-DPA1*03:01/DPB1*04:02	RFLLFMLEPLLSLVS	0.02
HLA-DPA1*03:01/DPB1*04:02	SFALYVILILLLSVT	0.02
HLA-DPA1*03:01/DPB1*04:02	SIPLFFRLQLLQLAA	0.02
HLA-DPA1*03:01/DPB1*04:02	VHVFASSLLHLLLKH	0.02
HLA-DPA1*03:01/DPB1*04:02	WLSCIALLLFLLLII	0.02
HLA-DPA1*02:01/DPB1*14:01	AAAFFVAAPFARREG	0.02
HLA-DPA1*02:01/DPB1*14:01	AFRKLSFAVMSYLSG	0.02
HLA-DPA1*02:01/DPB1*14:01	CLFFRASLAFSSLSS	0.02
HLA-DPA1*02:01/DPB1*14:01	EMITRRFTTALSPLS	0.02
HLA-DPA1*02:01/DPB1*14:01	GALRRTAFLAASFVT	0.02
HLA-DPA1*02:01/DPB1*14:01	KRRLAVAVELLVFSG	0.02
HLA-DPA1*02:01/DPB1*14:01	LFLRYRTISFLPLLP	0.02
HLA-DPA1*02:01/DPB1*14:01	LPRRVFASVLLRSSL	0.02
HLA-DPA1*02:01/DPB1*14:01	NVAFRANLAASIIAG	0.02
HLA-DPA1*02:01/DPB1*14:01	RGRFSIVSAAKSLYA	0.02
HLA-DPA1*02:01/DPB1*14:01	RRKAILSTMMARATA	0.02
HLA-DPA1*02:01/DPB1*14:01	SAAAFFVAAPFARRE	0.02
HLA-DPA1*02:01/DPB1*14:01	TKRRKAILSTMMARA	0.02
HLA-DPA1*02:01/DPB1*14:01	VAFRANLAASIIAGF	0.02
HLA-DPA1*02:01/DPB1*14:01	VLPFRRFTAIVQARP	0.02
HLA-DPA1*02:01/DPB1*14:01	YHYIRAQPFMKLYVV	0.02
HLA-DPA1*01:03/DPB1*02:01	EISMSSFFSFYFGLL	0.02
HLA-DPA1*01:03/DPB1*02:01	EVFHSFCFLSFLLTL	0.02
HLA-DPA1*01:03/DPB1*02:01	FKRFWFYSLFTWFVY	0.02
HLA-DPA1*01:03/DPB1*02:01	GENSKFCFSSFLAFF	0.02
HLA-DPA1*01:03/DPB1*02:01	KFCFSSFLAFFLSLS	0.02
HLA-DPA1*01:03/DPB1*02:01	MPFSCFVFSQFLRFL	0.02
HLA-DPA1*01:03/DPB1*02:01	MQQFKFFFNLFYLAV	0.02
HLA-DPA1*01:03/DPB1*02:01	MSSFFSFYFGLLFVT	0.02
HLA-DPA1*01:03/DPB1*02:01	PFSCFVFSQFLRFLR	0.02
HLA-DPA1*01:03/DPB1*02:01	QIMFTFFWSFALYSV	0.02
HLA-DPA1*01:03/DPB1*02:01	SFKRFWFYSLFTWFV	0.02
HLA-DPA1*01:03/DPB1*02:01	SMSSFFSFYFGLLFV	0.02
HLA-DPA1*01:03/DPB1*02:01	SSFFSFYFGLLFVTV	0.02
HLA-DPA1*01:03/DPB1*02:01	SSFKRFWFYSLFTWF	0.02
HLA-DPA1*01:03/DPB1*02:01	TLLNYFWGYLFFRSL	0.02
HLA-DPA1*01:03/DPB1*02:01	VFHSFCFLSFLLTLW	0.02
HLA-DPA1*01:03/DPB1*02:01	YSSFKRFWFYSLFTW	0.02
HLA-DPA1*02:01/DPB1*01:01	DPTTGKRFSFSFFLV	0.02
HLA-DPA1*02:01/DPB1*01:01	KRFSFSFFLVFVICA	0.02
HLA-DRB1*15:01	LRRNLALLSYASFYV	0.02
HLA-DRB1*15:01	NLALLSYASFYVDRG	0.02
HLA-DRB1*15:01	RRNLALLSYASFYVD	0.02
HLA-DQA1*05:01/DQB1*03:01	AFRGGIAGASAQVVN	0.02
HLA-DQA1*05:01/DQB1*03:01	ANGEDAGGARAAVSQ	0.02
HLA-DQA1*05:01/DQB1*03:01	ATIAAAVAAGAGRVG	0.02
HLA-DQA1*05:01/DQB1*03:01	DQAFRGGIAGASAQV	0.02
HLA-DQA1*05:01/DQB1*03:01	DQGPGEAGAAVAVAA	0.02
HLA-DQA1*05:01/DQB1*03:01	EANGEDAGGARAAVS	0.02
HLA-DQA1*05:01/DQB1*03:01	EDAGGARAAVSQGDA	0.02
HLA-DQA1*05:01/DQB1*03:01	GATIAAAVAAGAGRV	0.02
HLA-DQA1*05:01/DQB1*03:01	GEDAGGARAAVSQGD	0.02
HLA-DQA1*05:01/DQB1*03:01	KDQAFRGGIAGASAQ	0.02
HLA-DQA1*05:01/DQB1*03:01	LANAAHAAATAEVAA	0.02
HLA-DQA1*05:01/DQB1*03:01	LGATIAAAVAAGAGR	0.02
HLA-DQA1*05:01/DQB1*03:01	LLDRSSGAAGAGAAP	0.02
HLA-DQA1*05:01/DQB1*03:01	NGEDAGGARAAVSQG	0.02
HLA-DQA1*05:01/DQB1*03:01	PPTAVGGGGAGAGAP	0.02
HLA-DQA1*05:01/DQB1*03:01	PSPPTAVGGGGAGAG	0.02
HLA-DQA1*05:01/DQB1*03:01	PTAVGGGGAGAGAPN	0.02
HLA-DQA1*05:01/DQB1*03:01	QAFRGGIAGASAQVV	0.02
HLA-DQA1*05:01/DQB1*03:01	QGPGEAGAAVAVAAC	0.02
HLA-DQA1*05:01/DQB1*03:01	SKDQAFRGGIAGASA	0.02
HLA-DQA1*05:01/DQB1*03:01	SPPTAVGGGGAGAGA	0.02
HLA-DQA1*05:01/DQB1*03:01	TAVGGGGAGAGAPNR	0.02
HLA-DQA1*05:01/DQB1*03:01	TQSWRGAAAAGVASA	0.02
HLA-DQA1*05:01/DQB1*03:01	WRGAAAAGVASAVSM	0.02
HLA-DRB3*01:01	AFVVDEVFSFRPLPR	0.02
HLA-DRB3*01:01	FVVDEVFSFRPLPRQ	0.02
HLA-DRB3*01:01	GLFIYDIFWVFGTDV	0.02
HLA-DRB3*01:01	ILLSGLFIYDIFWVF	0.02
HLA-DRB3*01:01	LLSGLFIYDIFWVFG	0.02
HLA-DRB3*01:01	LSGLFIYDIFWVFGT	0.02
HLA-DRB3*01:01	SGLFIYDIFWVFGTD	0.02
HLA-DRB4*01:01	DSLQLKLQAIAKRLE	0.02
HLA-DRB4*01:01	FIRMLKQQFHKLRQI	0.02
HLA-DRB4*01:01	FSLLSLRIFRVQHLS	0.02
HLA-DRB4*01:01	GLQLKQIAMQTGQPL	0.02
HLA-DRB4*01:01	KVKNFIRMLKQQFHK	0.02
HLA-DRB4*01:01	KVYAIIAMQLILTAA	0.02
HLA-DRB4*01:01	LFSLLSLRIFRVQHL	0.02
HLA-DRB4*01:01	LQLKQIAMQTGQPLS	0.02
HLA-DRB4*01:01	LSLRIFRVQHLSRLV	0.02
HLA-DRB4*01:01	MNRMLLMQQRADVEV	0.02
HLA-DRB4*01:01	QLLIVILQILGALGV	0.02
HLA-DRB4*01:01	RKVYAIIAMQLILTA	0.02
HLA-DRB4*01:01	RMLLMQQRADVEVFF	0.02
HLA-DRB4*01:01	SVCILVLVIIILVPV	0.02
HLA-DRB4*01:01	TCMHLIRVLSLNIAI	0.02
HLA-DRB4*01:01	VCILVLVIIILVPVI	0.02
HLA-DRB4*01:01	WLSVCILVLVIIILV	0.02
HLA-DPA1*01:03/DPB1*04:01	AAFLVFLPSSFFPTR	0.02
HLA-DPA1*01:03/DPB1*04:01	AFLVFLPSSFFPTRQ	0.02
HLA-DPA1*01:03/DPB1*04:01	ASVRASFVSSFLLLV	0.02
HLA-DPA1*01:03/DPB1*04:01	AYSEGSFYYSFFNDV	0.02
HLA-DPA1*01:03/DPB1*04:01	DLQFSLAQFSLLLFS	0.02
HLA-DPA1*01:03/DPB1*04:01	HRVFAGLYFGPLFIM	0.02
HLA-DPA1*01:03/DPB1*04:01	ICVSLWSSNFLLLFV	0.02
HLA-DPA1*01:03/DPB1*04:01	LLLPVFLHANFFHVF	0.02
HLA-DPA1*01:03/DPB1*04:01	LSFHGDKFLRIFPLL	0.02
HLA-DPA1*01:03/DPB1*04:01	MDLQFSLAQFSLLLF	0.02
HLA-DPA1*01:03/DPB1*04:01	NHRVFAGLYFGPLFI	0.02
HLA-DPA1*01:03/DPB1*04:01	QRFFSSISWAMFFLG	0.02
HLA-DPA1*01:03/DPB1*04:01	RVFAGLYFGPLFIMF	0.02
HLA-DPA1*01:03/DPB1*04:01	RYLAYTFYAPTYLAG	0.02
HLA-DPA1*01:03/DPB1*04:01	SSLRRSFFSRPFLFF	0.02
HLA-DPA1*01:03/DPB1*04:01	VFLHANFFHVFFNVF	0.02
HLA-DPA1*01:03/DPB1*04:01	YEKYFLSEISLLLEV	0.02
HLA-DPA1*01:03/DPB1*04:01	ADYSFTEFRFLQRLL	0.02
HLA-DPA1*01:03/DPB1*04:01	AENRQFLASVKFFEM	0.02
HLA-DPA1*01:03/DPB1*04:01	AYADYSFTEFRFLQR	0.02
HLA-DPA1*01:03/DPB1*04:01	DYSFTEFRFLQRLLF	0.02
HLA-DPA1*01:03/DPB1*04:01	GLGWSFAHSLFTNLL	0.02
HLA-DPA1*01:03/DPB1*04:01	LGWSFAHSLFTNLLP	0.02
HLA-DPA1*01:03/DPB1*04:01	LQVFTSSLFPNISGS	0.02
HLA-DPA1*01:03/DPB1*04:01	LYQLLSFLTEYFIDI	0.02
HLA-DPA1*01:03/DPB1*04:01	PVEQTFYFDPFMQVG	0.02
HLA-DPA1*01:03/DPB1*04:01	QLLSFLTEYFIDIHW	0.02
HLA-DPA1*01:03/DPB1*04:01	QPVEQTFYFDPFMQV	0.02
HLA-DPA1*01:03/DPB1*04:01	SEQRTLWIASQFLAL	0.02
HLA-DPA1*01:03/DPB1*04:01	TKKFLVTYFLSAIVG	0.02
HLA-DPA1*01:03/DPB1*04:01	WSFAHSLFTNLLPIL	0.02
HLA-DPA1*01:03/DPB1*04:01	YQLLSFLTEYFIDIH	0.02
HLA-DQA1*01:01/DQB1*05:01	FLSRRLQFFEDALDS	0.02
HLA-DQA1*01:01/DQB1*05:01	IFERTLWFDDRELMA	0.02
HLA-DQA1*01:01/DQB1*05:01	RFLLFFFENLFNLLD	0.02
HLA-DQA1*01:01/DQB1*05:01	RRLQFFEDALDSLGP	0.02
HLA-DQA1*01:01/DQB1*05:01	SRRLQFFEDALDSLG	0.02
HLA-DQA1*01:01/DQB1*05:01	ALAFTIYFSWFLILF	0.02
HLA-DQA1*01:01/DQB1*05:01	FILRSYFDITFIMTL	0.02
HLA-DQA1*01:01/DQB1*05:01	FSMFILRSYFDITFI	0.02
HLA-DQA1*01:01/DQB1*05:01	FWPILLVYFILLFVL	0.02
HLA-DQA1*01:01/DQB1*05:01	GAWLRYTLSWQLDLY	0.02
HLA-DQA1*01:01/DQB1*05:01	MFILRSYFDITFIMT	0.02
HLA-DQA1*01:01/DQB1*05:01	MRTASIWMDDYYELV	0.02
HLA-DQA1*01:01/DQB1*05:01	PILLVYFILLFVLTM	0.02
HLA-DQA1*01:01/DQB1*05:01	RTASIWMDDYYELVA	0.02
HLA-DQA1*01:01/DQB1*05:01	TASIWMDDYYELVAA	0.02
HLA-DQA1*01:01/DQB1*05:01	TIYFSWFLILFVNWK	0.02
HLA-DQA1*01:01/DQB1*05:01	VFWPILLVYFILLFV	0.02
HLA-DQA1*01:01/DQB1*05:01	WPILLVYFILLFVLT	0.02
HLA-DPA1*02:01/DPB1*14:01	AKKEFAAALARQEAR	0.02
HLA-DPA1*02:01/DPB1*14:01	CFCGFARRFASALAF	0.02
HLA-DPA1*02:01/DPB1*14:01	CRSVRLSMAAMTFVS	0.02
HLA-DPA1*02:01/DPB1*14:01	QGWKLFRSASLVRAA	0.02
HLA-DPA1*02:01/DPB1*14:01	QVFRFASSTAPMFIT	0.02
HLA-DPA1*02:01/DPB1*14:01	RKELLRAFLAAPSLA	0.02
HLA-DPA1*02:01/DPB1*14:01	TSRKLLFRTAVVAAM	0.02
HLA-DPA1*02:01/DPB1*14:01	VFRFASSTAPMIVTG	0.02
HLA-DRB5*01:01	FFIQSFTMSTALKRL	0.02
HLA-DRB5*01:01	FIQSFTMSTALKRLI	0.02
HLA-DRB5*01:01	GDLRYVLPFRRFTAI	0.02
HLA-DRB5*01:01	IQSFTMSTALKRLIP	0.02
HLA-DRB5*01:01	PPPWGDLRYVLPFRR	0.02
HLA-DRB5*01:01	PPWGDLRYVLPFRRF	0.02
HLA-DRB5*01:01	PWGDLRYVLPFRRFT	0.02
HLA-DRB5*01:01	QLWRRAKSLFKRGIR	0.02
[truncated: 17,241 more rows]
