# Supplementary material for: Epitope vaccine design for Toxoplasma gondii based on a genome-wide database of membrane proteins
Source: Parasit Vectors. 2022 Oct 12;15:364. doi: 10.1186/s13071-022-05497-z (PMC9555269; doi:10.1186/s13071-022-05497-z)
Supplement: Supplementary file 6 — Additional file 6. Initial predicted mouse MHC-I binding epitopes. [file 13071_2022_5497_MOESM6_ESM.xlsx]

## Sheet: Sheet1
mouse mhc1 allele	peptide	score
H-2-Db	RAMTNMHQL	0.990155
H-2-Db	AALLNPVVL	0.988698
H-2-Db	FAFKNKDVL	0.988511
H-2-Db	SSVSNVISL	0.987428
H-2-Kb	SALPFYLKL	0.984245
H-2-Db	AAVNNTYVL	0.983957
H-2-Db	SSINNNIEM	0.98324
H-2-Db	SSPANSLVL	0.978478
H-2-Kb	KNFGFFRRL	0.978088
H-2-Kb	YAYNFYPTL	0.977958
H-2-Kb	KVPPFFTSL	0.975238
H-2-Db	VAFRNLVQL	0.974054
H-2-Db	VSLQNLCTL	0.973762
H-2-Db	YAVANYLLL	0.972785
H-2-Kb	IAFNFLPTL	0.97231
H-2-Db	KSPSNPEEL	0.969844
H-2-Ld	MPLPLPLLL	0.969701
H-2-Kb	IIYQYYEML	0.969249
H-2-Kb	RVPPFFTSL	0.969137
H-2-Kb	SNYEFPPFL	0.968529
H-2-Db	FAMVNAFFL	0.963007
H-2-Kb	ATYFYLSRL	0.958961
H-2-Kb	IIFRIYTSL	0.958015
H-2-Db	KSLSNRVPL	0.957743
H-2-Db	YAVTNFVIV	0.95738
H-2-Kb	SSFPLLSRL	0.955976
H-2-Db	AALRNACSL	0.955778
H-2-Kb	SAFPRLQNL	0.955485
H-2-Kb	FSYTFFAYL	0.952965
H-2-Db	SAPSSAETL	0.952952
H-2-Kb	VLYPFLSLL	0.952511
H-2-Kb	SIFVLFTTL	0.952388
H-2-Db	ASVTNDHTV	0.950413
H-2-Ld	SPYRLAFHL	0.949876
H-2-Kb	VSFSRISTL	0.949473
H-2-Db	VAASNVFSL	0.948612
H-2-Db	ISATNFTHL	0.947534
H-2-Kb	VVLNFLRQL	0.947435
H-2-Kb	SSYEKFQQV	0.946688
H-2-Kb	TSPVFLSRL	0.946107
H-2-Kb	SNLYFLSQL	0.946069
H-2-Db	QALENSERL	0.945946
H-2-Kb	SVYIFGHHM	0.945392
H-2-Db	VTIGNVEEM	0.944166
H-2-Kb	VSWTFFGTL	0.943126
H-2-Db	YGLENLMNL	0.942501
H-2-Db	NAPANFSPI	0.941821
H-2-Kb	IIAGFFSTL	0.941711
H-2-Ld	SPLQLPYAL	0.941025
H-2-Db	YALLNVADI	0.940769
H-2-Db	RAPENVKLL	0.94073
H-2-Db	HAYHNPVPL	0.939484
H-2-Db	FSVHNRVPL	0.939429
H-2-Kb	SVSKYFASL	0.938317
H-2-Db	ATILNAIPL	0.93715
H-2-Db	LSILNLVFL	0.936686
H-2-Kb	VGFQYPTTL	0.936573
H-2-Kb	ASLSHFSRL	0.935887
H-2-Kb	TAWGFFLRL	0.935687
H-2-Kb	TNFTHLTSL	0.935397
H-2-Db	SLIQNIYTI	0.935017
H-2-Db	SVLLNTIHL	0.934762
H-2-Ld	SPLPLFDAL	0.934755
H-2-Kb	QVFIRFTNL	0.934184
H-2-Db	TAMGNRTVL	0.934179
H-2-Ld	YPYLLVTEL	0.934026
H-2-Db	ASWNNSYTL	0.933192
H-2-Ld	FPWSLPHSF	0.932078
H-2-Db	VAANNPYHL	0.930848
H-2-Ld	LPYPVYSSL	0.930454
H-2-Db	NSFTNVVSI	0.930218
H-2-Ld	SPFALAPTL	0.930058
H-2-Db	SAVANPCTV	0.928361
H-2-Kb	LVYFFPSTL	0.926615
H-2-Ld	LPFSLFVSL	0.926314
H-2-Ld	LPFSLFVSL	0.926314
H-2-Db	IALTNKNIL	0.925991
H-2-Kb	TLFNFFLSL	0.925414
H-2-Kb	VSAPFSSRL	0.924172
H-2-Db	SAQANSQAL	0.92277
H-2-Db	AASPNVFVL	0.922759
H-2-Db	GSPQNHAAL	0.922639
H-2-Db	GSPQNHAAL	0.922639
H-2-Kb	VTFTYTAFL	0.922626
H-2-Ld	VPLPWPLTF	0.921303
H-2-Db	YTFINPHCL	0.920838
H-2-Kb	ISFLFYSNF	0.920721
H-2-Kb	LNYTFTLLL	0.917342
H-2-Db	YASLNSSSL	0.917105
H-2-Kb	TAFDVYMHL	0.916548
H-2-Ld	APLPSFPSL	0.915907
H-2-Kb	VAYLTFLSL	0.915268
H-2-Ld	SPYHLYASL	0.91526
H-2-Ld	RPLLLAQSL	0.914656
H-2-Ld	VPSKMLIQL	0.914601
H-2-Kb	VVYAAFSLL	0.914308
H-2-Kb	ASPSFLVSL	0.913671
H-2-Ld	VPFIFSHQL	0.913164
H-2-Ld	HPQPVPFLL	0.912548
H-2-Ld	IPVSLQVNL	0.912451
H-2-Db	AMVDNFEVM	0.912251
H-2-Ld	IPIILQTAL	0.911289
H-2-Ld	YPYKNITAF	0.910874
H-2-Db	SVILNSQAI	0.910703
H-2-Ld	LPWPLTFHF	0.91069
H-2-Kb	SAPAYFVIL	0.910585
H-2-Db	MQVVNYHSL	0.91029
H-2-Db	RALDNLHAV	0.91005
H-2-Kb	VTPQFLSEL	0.909916
H-2-Db	VSPSNQPFV	0.909624
H-2-Db	TSLSNLPSV	0.909564
H-2-Ld	SPSVLHIRL	0.909325
H-2-Db	ASLDNTWSL	0.909064
H-2-Db	VAAVNNTYV	0.908766
H-2-Db	ISLINTNFV	0.908056
H-2-Kb	ISYSQFASF	0.907519
H-2-Ld	IPQPVRALL	0.907366
H-2-Ld	IPQPVRALL	0.907366
H-2-Ld	IPQPVRALL	0.907366
H-2-Ld	YPYVLNPSL	0.906708
H-2-Ld	KPFHSWVSL	0.9061
H-2-Kb	KNFFRHAHL	0.904998
H-2-Ld	LPYSITSYL	0.904647
H-2-Db	AQLANASAL	0.904291
H-2-Db	VSASNVEVV	0.903806
H-2-Db	FQILNTLVI	0.902749
H-2-Db	SSYHNVHDL	0.902647
H-2-Kb	SSPSFSSSL	0.90246
H-2-Ld	IPIFLYFHL	0.901926
H-2-Kb	VGSTFYPNL	0.901134
H-2-Kb	FSIHFFHLL	0.900846
H-2-Kb	RAFLFHALL	0.900549
H-2-Db	SSPDNSDFV	0.898065
H-2-Ld	SPKPIFLKL	0.896419
H-2-Kb	VSMGIFASL	0.89633
H-2-Ld	RPASLPSSL	0.896314
H-2-Kb	AAYVYSSGL	0.896266
H-2-Kb	VASIFFSGL	0.896103
H-2-Db	FALFNWLSM	0.896093
H-2-Ld	RPLRLTWQL	0.895348
H-2-Db	VAMKNKVDL	0.895178
H-2-Ld	SPIPLHQWL	0.894843
H-2-Ld	APFATFTLF	0.89471
H-2-Kb	IASVFYMQL	0.894706
H-2-Kb	VVIPFLAAV	0.893863
H-2-Ld	HPFIHAHTF	0.893768
H-2-Kb	TIFQRLLNL	0.892805
H-2-Ld	MPMSFQNSL	0.892672
H-2-Ld	IPHRPYHVF	0.891751
H-2-Ld	VPNELLQPL	0.890474
H-2-Kb	VSARFVPSL	0.88925
H-2-Ld	VPSPSWQAL	0.88775
H-2-Ld	SPYSVTPQF	0.887285
H-2-Ld	SPLSLATPL	0.887027
H-2-Ld	LPLSLPLIL	0.887016
H-2-Kb	VILAFMRTL	0.886888
H-2-Db	SVPPNLLPL	0.886438
H-2-Ld	LPLNLTLSF	0.886254
H-2-Db	NSPENQDII	0.885872
H-2-Db	KQIRNILVV	0.88433
H-2-Kb	VFFNFFVTL	0.88328
H-2-Kb	SIFFAFRKL	0.882883
H-2-Db	MSMINDFVL	0.88259
H-2-Kb	VTFPLVVTL	0.882487
H-2-Ld	KPSQLRLLL	0.882441
H-2-Db	FAQFNKVVL	0.881364
H-2-Ld	FPLSVPTSL	0.880432
H-2-Ld	APAILLPHL	0.880421
H-2-Kb	VATTFFAMM	0.879035
H-2-Db	VMIVNVLAL	0.878847
H-2-Kb	SAYGRLVGL	0.877912
H-2-Ld	LPFKIFPLL	0.877844
H-2-Ld	LPLPASLNF	0.877075
H-2-Kb	VNILFNVSL	0.876911
H-2-Ld	SPLVTFSLF	0.87562
H-2-Ld	SPYSIVDLL	0.875325
H-2-Kb	VNFIFAAKI	0.875154
H-2-Db	RSPGNAFQL	0.875141
H-2-Ld	VPSVMTLAL	0.874894
H-2-Db	FSSRNQLSL	0.874654
H-2-Db	FSTLNFVYV	0.874417
H-2-Kb	AVVSFFSTV	0.873954
H-2-Kb	FSYVHLLSL	0.873722
H-2-Ld	RPGILPQSL	0.872796
H-2-Kb	VSFLTFRLL	0.872464
H-2-Db	SLIPNSQVL	0.872329
H-2-Kb	TIYSSFYQM	0.871532
H-2-Kb	IGYAYAQAL	0.871046
H-2-Ld	APRLLPLHF	0.870536
H-2-Ld	VPQEFRQVF	0.869937
H-2-Kb	QQFKFFFNL	0.869563
H-2-Kb	VVFSPFLLL	0.869562
H-2-Ld	SPQSLTNIF	0.86893
H-2-Kb	VIPIFYHGM	0.868902
H-2-Kb	VAIPRHLYL	0.868712
H-2-Ld	APLKLRPVF	0.868112
H-2-Kb	VALPFLLLL	0.868001
H-2-Kb	VAYHTLQTL	0.867936
H-2-Ld	VPLFIISQL	0.867398
H-2-Db	YQALNKPEI	0.866974
H-2-Db	YAPVLPLSL	0.866234
H-2-Ld	QPYSGVVTL	0.865961
H-2-Kb	SNFERFFGI	0.865925
H-2-Ld	SPSLPFPSL	0.86587
H-2-Db	FQARNQLVL	0.865177
H-2-Ld	FPQKVWHCL	0.864857
H-2-Ld	IPTLLSTLF	0.864576
H-2-Kb	KNFPYTCKL	0.863699
H-2-Ld	SPSTLVYAL	0.863643
H-2-Ld	SPLLSIVSL	0.862606
H-2-Ld	HPQPSTYTL	0.862539
H-2-Kb	VSFVAFLAL	0.861834
H-2-Kb	SGYEYSVEF	0.861425
H-2-Db	FQFYNELTL	0.861308
H-2-Ld	APHSILEAF	0.861013
H-2-Db	SAPSFSESL	0.860448
H-2-Ld	MPPSLPVTL	0.85938
H-2-Ld	HPLLPFFSL	0.858981
H-2-Db	KTVVNLTEV	0.858779
H-2-Db	KTVVNLTEV	0.858779
H-2-Db	AASLNLPIL	0.858608
H-2-Ld	IPALMYYRL	0.858278
H-2-Ld	LPFFLPALL	0.858094
H-2-Ld	SPLTVPVIL	0.857826
H-2-Ld	VPWSVLVSF	0.857584
H-2-Db	YSIVDLLTM	0.857317
H-2-Ld	QPLALRSFF	0.857193
H-2-Db	LSIQNLFSV	0.856862
H-2-Kb	YSFAHVHSL	0.856672
H-2-Ld	LPLALSSLF	0.856353
H-2-Ld	GPHPFQLSF	0.856314
H-2-Kb	LSYHRFANV	0.85568
H-2-Ld	LPSPSFSSF	0.855502
H-2-Ld	LPSPSFSSF	0.855502
H-2-Ld	VPLLIASPF	0.855338
H-2-Db	GAVHNVLAL	0.855204
H-2-Ld	LPTRLFQHL	0.855051
H-2-Ld	LPTRLFQHL	0.855051
H-2-Kb	VGFVSFAAL	0.854681
H-2-Ld	YPWAFVHVF	0.853776
H-2-Db	AMLSNGDEV	0.853742
H-2-Ld	FPQSLRYAL	0.853358
H-2-Ld	SPLTAFPAF	0.853154
H-2-Ld	APSSIVTPF	0.85315
H-2-Kb	SAIGRFQRM	0.85312
H-2-Db	SSPVSSSPL	0.852701
H-2-Kb	LMAEFFSSL	0.85256
H-2-Kb	TAFIFVALL	0.851687
H-2-Ld	RPGVLRLLL	0.85157
H-2-Kb	SVYLKNQHL	0.851351
H-2-Kb	SVYLKNQHL	0.851351
H-2-Kb	FAPLYFIKL	0.850435
H-2-Ld	VPLILVLVL	0.850418
H-2-Ld	VPSAAWLLL	0.850174
H-2-Kb	VVINPFLTL	0.849865
H-2-Kb	VNYASFNSV	0.848451
H-2-Ld	RPQPSPRTF	0.848122
H-2-Ld	MPSTLRLPL	0.848087
H-2-Kb	ISMEYLNKM	0.847909
H-2-Kb	AAYTLPHNL	0.847604
H-2-Ld	KPVPPFNLF	0.847547
H-2-Ld	VPLSSPAAL	0.847353
H-2-Ld	LPMVLMQQF	0.846636
H-2-Kb	SSYEVSAGL	0.84659
H-2-Db	AMIGNITEV	0.845331
H-2-Ld	QPYVPGPLF	0.845277
H-2-Ld	YPAWMWLSM	0.845037
H-2-Ld	SPSPFSSSL	0.844672
H-2-Ld	KPSPYTLFL	0.844107
H-2-Ld	KPSPYTLFL	0.844107
H-2-Ld	KPSPYTLFL	0.844107
H-2-Kb	VHYKLLTRL	0.844023
H-2-Kb	IAFNLLPTL	0.843262
H-2-Ld	APAELSLEL	0.843233
H-2-Kb	VSPLRYGRL	0.84301
H-2-Kb	SSLRYSSQL	0.842404
H-2-Db	AAFTLVDPM	0.842296
H-2-Db	FLFKNKDVL	0.842194
H-2-Kb	VVYNVFYVL	0.842017
H-2-Ld	APAGLSVEF	0.841622
H-2-Kb	ASVKFFEML	0.841618
H-2-Ld	APKPLSATM	0.841542
H-2-Ld	YPHWLQTKL	0.841537
H-2-Kb	SGISIFLHL	0.8401
H-2-Ld	VPLVGIVSL	0.839596
H-2-Ld	IPQKNISTM	0.839505
H-2-Ld	APLRLLLKL	0.839464
H-2-Kb	ASFLRFLPL	0.839434
H-2-Ld	SPLVSSLSL	0.839336
H-2-Kb	KTYPWYDYL	0.838782
H-2-Ld	FPSSFPASF	0.838759
H-2-Db	KGLMNTYLL	0.838333
H-2-Db	AAGANGLQL	0.838061
H-2-Ld	APVPATLTL	0.837899
H-2-Ld	SPSPMSAVL	0.83788
H-2-Db	VAIEMAEHL	0.837729
H-2-Ld	APASIVLLF	0.836327
H-2-Kb	VNLVLFTAL	0.835835
H-2-Db	HIIANLYTL	0.835835
H-2-Ld	LPVSLPSSL	0.834411
H-2-Kb	VTFSLFRNV	0.834119
H-2-Kb	STPVFAFHL	0.834118
H-2-Ld	KPNVLRLIL	0.833905
H-2-Kb	VIYGLLLSL	0.833839
H-2-Ld	LPSSLPSSL	0.833694
H-2-Db	RVLSNANHL	0.833438
H-2-Db	RVLSNANHL	0.833438
H-2-Db	SSVSNPFSF	0.833155
H-2-Db	SSVSNPFSF	0.833155
H-2-Db	AAPASVAFL	0.832376
H-2-Db	HIIANFYTL	0.832365
H-2-Kb	IAFELPSSL	0.831757
H-2-Db	TQLHNISNM	0.83152
H-2-Ld	KPYIFHSPL	0.831331
H-2-Kb	SSYAGYGHL	0.831136
H-2-Ld	IPFFPLTAL	0.829775
H-2-Kb	RSYHIFYQM	0.829713
H-2-Ld	WPQRLLLSL	0.829642
H-2-Db	ATFGNAVEM	0.829563
H-2-Ld	SPALPSPSF	0.829336
H-2-Ld	SPALPSPSF	0.829336
H-2-Db	AAPELKHTL	0.829263
H-2-Ld	TPLPLNAPL	0.829033
H-2-Ld	TPLPLNAPL	0.829033
H-2-Kb	VSPSRPPRL	0.828967
H-2-Kb	VSYQQLMRV	0.828315
H-2-Kb	SIKVFFKEL	0.828238
H-2-Ld	SPLPPARAF	0.827569
H-2-Db	YLHENVTFL	0.827013
H-2-Ld	RPLSRPPAF	0.826982
H-2-Kb	VVFTPFVSF	0.826808
H-2-Kb	VVFTPFVSF	0.826808
H-2-Ld	IPQVKSTSF	0.825628
H-2-Kb	SMVDFSSSL	0.825445
H-2-Kb	VAFRNLVQL	0.824947
H-2-Ld	HPWPFNLVL	0.824774
H-2-Ld	VPVILRFLF	0.82447
H-2-Ld	VPLVMSMLM	0.824396
H-2-Ld	SPILSHQFF	0.823753
H-2-Kb	TVYLLVSSL	0.823667
H-2-Kb	ENYAFVHSL	0.823597
H-2-Kb	ENYAFVHSL	0.823597
H-2-Kb	ENYAFVHSL	0.823597
H-2-Ld	HPYNIAYLL	0.823088
H-2-Ld	VPLALSGSL	0.823075
H-2-Ld	TPARMYSEL	0.822936
H-2-Kb	VIYSSKVSL	0.822524
H-2-Kb	KAYGFAGTL	0.822293
H-2-Db	SAIQSVEDL	0.821917
H-2-Kb	ATFTLFQRV	0.821799
H-2-Kb	VSPSGFPAL	0.82144
H-2-Db	LAPMNSIGL	0.821015
H-2-Ld	MPKSVFWNL	0.82037
H-2-Ld	LPLSPPSSL	0.820164
H-2-Ld	LPLSPPSSL	0.820164
H-2-Ld	YPKIPFYFL	0.819822
H-2-Kb	IVFQILNTL	0.819574
H-2-Ld	VPFCLFSLF	0.818944
H-2-Kb	YGYDYLLML	0.818706
H-2-Ld	SPSKLLSIL	0.818656
H-2-Kb	SSIALFARV	0.818585
H-2-Db	AALVGFTSL	0.818552
H-2-Ld	SPNVFVLLF	0.818455
H-2-Db	RAVGNAVRL	0.818238
H-2-Ld	SPHYFVLLL	0.818061
H-2-Ld	SPYLSLLLL	0.817556
H-2-Ld	VPLLLFVGL	0.817104
H-2-Kb	TAYKTFRQM	0.817094
H-2-Kb	IVFEKELQL	0.816832
H-2-Ld	FPVRVPLSL	0.816297
H-2-Kb	VIYSLAATM	0.815492
H-2-Db	SAIAIGTVL	0.814903
H-2-Kb	AALRFFRRF	0.814717
H-2-Ld	IPANVTFFF	0.814488
H-2-Db	SSPPSVLPL	0.814457
H-2-Ld	RPLSAVTGF	0.81441
H-2-Ld	NPYTIGHVL	0.813954
H-2-Ld	HPRLLFAEF	0.813941
H-2-Db	NSVQNPLLL	0.813759
H-2-Kb	TSLPFFFSV	0.813407
H-2-Db	VQPMNALVL	0.813404
H-2-Db	AALPSMVTL	0.813375
H-2-Db	SSFGNGQAV	0.813336
H-2-Ld	SPATVQPAF	0.813323
H-2-Kb	SSALFYPNI	0.812605
H-2-Db	QSPSNRLFV	0.812538
H-2-Kb	AALAFLLRL	0.812261
H-2-Kb	LVYQRTVTL	0.812187
H-2-Ld	VPMGMSYAM	0.811644
H-2-Db	SSLSSSESL	0.810893
H-2-Ld	YPHNYFLLF	0.810839
H-2-Kb	VSICFLVRL	0.810135
H-2-Kb	VGIGLFSSL	0.810049
H-2-Ld	RPYKPLQKF	0.809917
H-2-Db	RQYLNTTAV	0.80928
H-2-Kb	GQFDYFVSL	0.807898
H-2-Ld	VPNSHVQLL	0.807431
H-2-Ld	LPFYLKLPL	0.807232
H-2-Kb	LVYRQYAGL	0.80706
H-2-Kb	TVFEKFNKV	0.807011
H-2-Ld	KPHREFYTF	0.806544
H-2-Ld	RPSPTPLDF	0.806532
H-2-Ld	RPSPTPLDF	0.806532
H-2-Kb	SQARFLTRL	0.806424
H-2-Kb	VVQIFTPSL	0.805943
H-2-Kb	IVFDRESKL	0.805759
H-2-Db	TGATNVVLL	0.805661
H-2-Ld	LPHVFPAAL	0.805592
H-2-Ld	VPLEASVTM	0.805565
H-2-Ld	IPWVFKPFF	0.805468
H-2-Kb	AAPFFFLIL	0.805226
H-2-Ld	TPQFMTEYF	0.804815
H-2-Kb	QTFMFFRKV	0.804648
H-2-Ld	MPAAIPSPL	0.804374
H-2-Ld	APSSVRFFL	0.804319
H-2-Db	YALRGHSPI	0.804095
H-2-Db	FALLHPLHL	0.803948
H-2-Ld	SPKDPTFTL	0.803789
H-2-Ld	VPSSMMFLM	0.803711
H-2-Kb	TQFSHLRRL	0.803609
H-2-Kb	TLFRFINAL	0.803247
H-2-Db	VVYLNIVYL	0.803168
H-2-Ld	WPLPVSEHF	0.802551
H-2-Db	FSFSNTSGI	0.802483
H-2-Ld	LPWPGAHPL	0.802306
H-2-Kb	VGLEFTLML	0.801544
H-2-Ld	RPLGTSASF	0.801187
H-2-Db	AASTNALIL	0.800466
H-2-Ld	MPIRFLELL	0.800319
H-2-Kb	IAIKFFTII	0.800143
H-2-Ld	KPFSQLSNF	0.799547
H-2-Ld	IPNFKLHSF	0.799393
H-2-Ld	LPFLTALQL	0.79934
H-2-Db	SSLTDSATM	0.799265
H-2-Kb	SGPSFVPRV	0.799142
H-2-Kb	KAFKLHHSL	0.798554
H-2-Kb	PSFSYFQQL	0.798452
H-2-Ld	TPSPSSLSF	0.79819
H-2-Ld	TPYLIRQML	0.797943
H-2-Ld	RPLQSHGTF	0.797617
H-2-Ld	SPSSSFSLF	0.797388
H-2-Ld	SPFHFWKHL	0.797269
H-2-Ld	YPFWFKSLF	0.796479
H-2-Ld	IPAHAFYFL	0.796233
H-2-Db	SALSTTDLL	0.796015
H-2-Db	SALSTTDLL	0.796015
H-2-Ld	LPLVKWVAL	0.795959
H-2-Kb	SNPFLFTHM	0.795634
H-2-Db	SSLENHRVF	0.795618
H-2-Kb	LNFVHYIPL	0.794846
H-2-Kb	SSTEFLPEL	0.794783
H-2-Kb	VQIDFFDNM	0.794735
H-2-Db	FALVMSEIM	0.794626
H-2-Kb	VSSSFYIIL	0.794546
H-2-Kb	VGYATYYTM	0.794436
H-2-Ld	LPLRSHALL	0.793978
H-2-Ld	APWWLPWSL	0.793929
H-2-Db	HIIANMYTL	0.793845
H-2-Kb	AVYRPLHHM	0.793764
H-2-Ld	RPLWLIGTL	0.793667
H-2-Kb	SSIPYNPLL	0.793291
H-2-Ld	LPYWLQPLL	0.792554
H-2-Kb	SAIFYFIPL	0.792544
H-2-Kb	VVYSFFCLI	0.79248
H-2-Ld	RPSSPVPLL	0.792365
H-2-Kb	LSPQTFPSL	0.792362
H-2-Kb	VALTFFSVF	0.792315
H-2-Ld	SPMNGGYYM	0.792305
H-2-Ld	SPWLSFFLL	0.792187
H-2-Kb	VAYVETSKL	0.792186
H-2-Ld	FPFSFSPLL	0.791869
H-2-Kb	TSYDAIAAL	0.791752
H-2-Db	INIVNITWI	0.791744
H-2-Db	SNYVNNLPL	0.791712
H-2-Kb	SAPSFSESL	0.791614
H-2-Ld	LPVFLHANF	0.791516
H-2-Db	TSARNRLEL	0.791473
H-2-Db	MSIRNSGSM	0.7913
H-2-Ld	VPLAAATAL	0.791135
H-2-Ld	VPIVLGGFF	0.791082
H-2-Ld	SPSLFLSSL	0.790963
H-2-Ld	KPVTLQSLL	0.790356
H-2-Kb	KSLVHHARL	0.790247
H-2-Kb	KSLVHHARL	0.790247
H-2-Kb	KSLVHHARL	0.790247
H-2-Kb	QAVVFFSAL	0.790159
H-2-Db	TALVGHTVL	0.789772
H-2-Db	SMWLNALYL	0.78951
H-2-Ld	LPILSPASF	0.789274
H-2-Ld	LPFSYVHLL	0.789154
H-2-Kb	TNPDFFPAV	0.788784
H-2-Kb	QNYQVHMSL	0.788593
H-2-Kb	AGYAVYALL	0.788497
H-2-Ld	KPSQNSFTL	0.788476
H-2-Kb	FSITQFSHL	0.788432
H-2-Ld	SPYTHPPGL	0.788276
H-2-Ld	TPYLMTTRM	0.788249
H-2-Ld	SPAPPAPPL	0.7875
H-2-Kb	ILWSFFKSL	0.787474
H-2-Kb	VSFMCYQTL	0.787376
H-2-Ld	RPIILRDRL	0.787297
H-2-Db	AALMHIVSL	0.787133
H-2-Ld	VPLTYLQTL	0.787127
H-2-Kb	SSLMSYLRL	0.786562
H-2-Ld	SPASFLSAF	0.786418
H-2-Db	YALVGAASL	0.785053
H-2-Kb	SSRAFFPAM	0.784952
H-2-Ld	FPFLHYVFL	0.784521
H-2-Db	YSFAHVHSL	0.783913
H-2-Kb	IVFELTGKL	0.783692
H-2-Db	SSPVLATSL	0.783527
H-2-Ld	VPAVSLTLF	0.783502
H-2-Ld	TPFAGVHIF	0.783329
H-2-Ld	SPSEAVTTL	0.783024
H-2-Ld	SPSEAVTTL	0.783024
H-2-Db	TAVVNVTDV	0.782725
H-2-Ld	VPTVVYPFL	0.78255
H-2-Kb	SAVRFALQL	0.782456
H-2-Kb	VTLYPYQHL	0.782329
H-2-Ld	LPILLAASL	0.782188
H-2-Ld	QPLESFSLL	0.782187
H-2-Ld	MPFGRFSSL	0.782028
H-2-Ld	APKALVDSL	0.78199
H-2-Kb	VSYLHSPLI	0.78197
H-2-Ld	SPLPSSSPL	0.781331
H-2-Ld	APATIVAPF	0.781234
H-2-Ld	VPSSSGLLL	0.780985
H-2-Kb	YSIEFLFSL	0.780695
H-2-Kb	VAFLLWRQL	0.780663
H-2-Kb	VAFLLWRQL	0.780663
H-2-Kb	VAFLLWRQL	0.780663
H-2-Ld	VPISKVMVF	0.780402
H-2-Ld	LPHTLLAVL	0.779874
H-2-Kb	KMIAFFHIL	0.779817
H-2-Ld	APPPVPPPF	0.7797
H-2-Kb	SSVLFVSFL	0.779509
H-2-Db	SLFTNLLPI	0.779476
H-2-Kb	KAYKIMQEL	0.779304
H-2-Db	ASSDNLEIL	0.779281
H-2-Db	ASSDNLEIL	0.779281
H-2-Db	RSPTHLESL	0.77913
H-2-Db	RSPTHLESL	0.77913
H-2-Kb	ASPSRYEQL	0.779016
H-2-Ld	APNPKLVIF	0.778895
H-2-Ld	SPSFSPLSL	0.778609
H-2-Kb	VLYTLQNNL	0.77839
H-2-Kb	SQAPYFNTM	0.778182
H-2-Db	LGISNQAFV	0.777787
H-2-Kb	VVFELSLGL	0.777697
H-2-Db	AAVSSSEHM	0.777439
H-2-Ld	MPHSPLERF	0.777425
H-2-Kb	RVVEYTHHL	0.777259
H-2-Kb	QTYDRVRRL	0.777155
H-2-Kb	VTFDYCAGL	0.777152
H-2-Ld	APRKLQFVL	0.777048
H-2-Ld	SPSFPVSSF	0.776887
H-2-Kb	SIFVAYNVL	0.776744
H-2-Kb	VATVFSVNL	0.776729
H-2-Kb	VVYSRCIGL	0.776408
H-2-Db	CAATNLLPL	0.776262
H-2-Ld	CPLFLHLNL	0.776192
H-2-Kb	SSWQVFTLL	0.775857
H-2-Db	ASSDNLDIL	0.774872
H-2-Ld	QPILSFLLL	0.774397
H-2-Ld	VPFSAMSYM	0.774246
H-2-Ld	TPFLYRNTF	0.774099
H-2-Kb	VAYLVYSSI	0.774001
H-2-Kb	HSFSFSPRV	0.773886
H-2-Ld	VPPALALSL	0.773823
H-2-Ld	KPPEIAPAF	0.77379
H-2-Kb	LVYDFAHAI	0.773599
H-2-Db	NAFFNSFAL	0.773462
H-2-Kb	SNFTYPERV	0.772975
H-2-Db	AAPTLMSFL	0.772455
H-2-Db	SQDKNALTI	0.772292
H-2-Ld	APLANTLAF	0.771583
H-2-Kb	MQLQFFAAL	0.771511
H-2-Ld	RPARSLFSL	0.771486
H-2-Kb	VNFLLTLYL	0.771466
H-2-Db	SNAPNITSL	0.771425
H-2-Kb	SIFTSFVAV	0.771191
H-2-Ld	TPTLLIHAL	0.771088
H-2-Ld	FPVSSFSSF	0.771033
H-2-Ld	YPRVAWLLF	0.770757
H-2-Db	RSVCNSLEI	0.770044
H-2-Ld	SPGAVRLPF	0.769766
H-2-Ld	SPLHSSTHL	0.769583
H-2-Kb	SLYRRVQTL	0.769416
H-2-Ld	GPQDLPHSL	0.769264
H-2-Kb	MSYAMLANL	0.769246
H-2-Ld	MPYNFIGSF	0.768826
H-2-Ld	TPFAGLHIF	0.768707
H-2-Ld	LPFDPQFAL	0.768553
H-2-Ld	LPSSLSSSL	0.768212
H-2-Ld	VPQAQRHLL	0.767822
H-2-Ld	RPLSAVSGF	0.767247
H-2-Kb	ILPSRFPSL	0.766996
H-2-Kb	VSSPFLSPL	0.766884
H-2-Kb	SSVLFFVFL	0.766841
H-2-Ld	APAAPAPSF	0.766689
H-2-Ld	RPLLSLLAL	0.765787
H-2-Ld	SPRLPSVQF	0.765009
H-2-Ld	SPSQNSFTL	0.764674
H-2-Db	SGPTDIVSL	0.764638
H-2-Kb	VVYPAAVFL	0.7645
H-2-Ld	LPASLPEAL	0.764009
H-2-Ld	APMSQNLSL	0.763767
H-2-Kb	SALLVFSTL	0.762788
H-2-Ld	LPLFFFLTL	0.762751
H-2-Kb	LSPPFAQPL	0.761853
H-2-Kb	VFYQRQAEL	0.761285
H-2-Ld	SPSPVEASL	0.761091
H-2-Ld	IPSPLRMTV	0.760719
H-2-Ld	IPSPLRMTV	0.760719
H-2-Kb	ITFHKFMLV	0.760582
H-2-Kb	SSLSLFPAM	0.760559
H-2-Kb	RTISFLPLL	0.760479
H-2-Kb	ASLKFAALL	0.76037
H-2-Ld	FPFSSSASL	0.760109
H-2-Ld	LPLTLEVLL	0.759962
H-2-Ld	RPRRLGEEL	0.759653
H-2-Ld	FPYVQLVQL	0.759625
H-2-Ld	NPNPPVLTM	0.759587
H-2-Ld	KPVTATVQF	0.75952
H-2-Ld	GPHPNVPHF	0.759097
H-2-Ld	SPQQALEQF	0.758846
H-2-Kb	VVFDSTQYL	0.75867
H-2-Ld	SPYLSLPRL	0.758544
H-2-Ld	SPNTHPFDL	0.758202
H-2-Ld	TPGNHFFSL	0.758124
H-2-Kb	TLFSRFGSL	0.757889
H-2-Kb	FGYHHFRSV	0.757748
H-2-Kb	VIFGAIASL	0.757655
H-2-Ld	VPTDIRYAL	0.756981
H-2-Kb	VVLYPFLSL	0.756941
H-2-Kb	ISATNFTHL	0.756479
H-2-Ld	LPFFFSVSL	0.756378
H-2-Kb	TTPVSFHRL	0.756281
H-2-Db	SSLISGTVL	0.756074
H-2-Ld	SPVVISFPF	0.755967
H-2-Ld	LPHQINHRL	0.755908
H-2-Kb	MSFSKTTSL	0.755711
H-2-Ld	IPATYITNL	0.755463
H-2-Kb	VVYLNIVYL	0.754491
H-2-Kb	LVPSYYESL	0.754114
H-2-Kb	VVYLLQSVL	0.753795
H-2-Kb	STSSFLTSL	0.75362
H-2-Kb	TAYCYITAL	0.753567
H-2-Ld	IPTAFLVSM	0.753302
H-2-Db	SAVEVYDPL	0.753198
H-2-Ld	SPATVSSLF	0.753126
H-2-Ld	APFAGMHIF	0.753075
H-2-Ld	RPSPYAELL	0.752903
H-2-Ld	SPSSHLPAF	0.752117
H-2-Ld	LPPKLPTLF	0.751935
H-2-Kb	AAPHFCPSL	0.751535
H-2-Kb	SSYQEARRL	0.750841
H-2-Ld	LPSMVTLQL	0.750672
H-2-Kb	VTFMPIQAL	0.750617
H-2-Ld	SPLSNITLM	0.750134
H-2-Db	SGPSGPTYL	0.749892
H-2-Kb	MAFSFPFAL	0.749835
H-2-Ld	VPLTASFDL	0.749611
H-2-Ld	RPIPSCYAL	0.749516
H-2-Kb	IVFAWITTM	0.74938
H-2-Kb	SLIYFAHTL	0.749083
H-2-Db	SSFVALDEM	0.748795
H-2-Kb	SLFLHFYLL	0.748729
H-2-Ld	YPVSPPSSL	0.748222
H-2-Ld	YPVSPPSSL	0.748222
H-2-Kb	VSITFTALI	0.748178
H-2-Ld	MPQTEFLLF	0.748012
H-2-Ld	SPSLPLFFF	0.747851
H-2-Kb	SSFIRSRLL	0.747719
H-2-Kb	SGFSIFSAF	0.747482
H-2-Kb	VSVAYLTFL	0.74697
H-2-Ld	YPVANYFLL	0.746693
H-2-Kb	SMPIRFLEL	0.746531
H-2-Db	FSAINFPLV	0.746495
H-2-Kb	SIYWNTASL	0.74644
H-2-Ld	APQTPRPSL	0.746109
H-2-Ld	MPQPEVPPL	0.745864
H-2-Kb	INYHVYRDM	0.745741
H-2-Ld	SPSAGPVEF	0.745722
H-2-Ld	LPSRFPSLF	0.745718
H-2-Kb	SAPLLSARL	0.745682
H-2-Ld	VPGPVQPWL	0.745641
H-2-Ld	IPSDAVLQL	0.74542
H-2-Db	TGQENLSHL	0.745121
H-2-Kb	LARNFFSEL	0.745109
H-2-Kb	VMPSTYTKL	0.744607
H-2-Ld	QPYLVVVFL	0.744455
H-2-Ld	FPYFLGWLL	0.744278
H-2-Ld	APRSMPIRF	0.743935
H-2-Ld	TPAKVYRSL	0.743932
H-2-Kb	TAFPWWVLL	0.743365
H-2-Ld	MPLILVAGF	0.743266
H-2-Kb	FVFEFIPQV	0.74295
H-2-Kb	TTFRLLSTL	0.742661
H-2-Ld	FPTLIFLSL	0.742328
H-2-Kb	AAFPSVVSL	0.742263
H-2-Kb	QFFQFLQHL	0.742149
H-2-Ld	SPVAVLNEL	0.741314
H-2-Ld	LPGSLASFL	0.741168
H-2-Kb	YGYPVFPAF	0.741
H-2-Kb	LIFPFLHYV	0.74039
H-2-Kb	IVQESFRQL	0.739809
H-2-Kb	FAHSLFTNL	0.739308
H-2-Kb	ILPGFYLLL	0.738655
H-2-Ld	IPSQSPQQL	0.738467
H-2-Db	GAVYNIYRM	0.737299
H-2-Ld	LPFHPVFPF	0.737246
H-2-Ld	SPQWLEPLL	0.737107
H-2-Kb	VALAFLLGL	0.737014
H-2-Kb	RSYRHMTQV	0.736809
H-2-Db	AAKQNKVTV	0.736595
H-2-Ld	RPGEMLVIM	0.736537
H-2-Ld	APLAPIAVL	0.736333
H-2-Db	AAFVDLHQL	0.736076
H-2-Ld	RPSPQSSSL	0.735702
H-2-Db	AALQNYLQA	0.735295
H-2-Ld	YPSLLSAPL	0.735055
H-2-Db	SAPGSTPSL	0.734898
H-2-Db	RMQSNLHIL	0.734857
H-2-Db	RMQSNLHIL	0.734857
H-2-Kb	VLFKFAATI	0.734811
H-2-Ld	SPAWIFFIL	0.734766
H-2-Ld	LPLPYSVRL	0.734515
H-2-Ld	VPTEVKVAL	0.734053
H-2-Ld	VPFMLGNAI	0.733976
H-2-Kb	SSIKRMENL	0.73372
H-2-Db	SALTLVAAL	0.733695
H-2-Ld	SPVPSPRSL	0.732944
H-2-Kb	SVFAQFNKV	0.732581
H-2-Kb	VITPFSSFL	0.732277
H-2-Db	TALTDYSYI	0.732228
H-2-Ld	SPQTARPEL	0.731481
H-2-Ld	VPLFLFIFF	0.731447
H-2-Ld	LPVALQSLL	0.731272
H-2-Ld	APSLPTHEM	0.730958
H-2-Ld	SPVILVTGL	0.730885
H-2-Kb	VVSPYLSLL	0.730876
H-2-Db	FAPPLLPAL	0.730837
H-2-Db	YALSEQPTL	0.729893
H-2-Ld	LPFTLISGL	0.729239
H-2-Kb	ASYEVTKYL	0.728823
H-2-Ld	VPHAAVQIL	0.728569
H-2-Ld	LPMKWVAFF	0.728199
H-2-Kb	SSFVQLKKL	0.727879
H-2-Ld	SPSPHSHRL	0.727762
H-2-Ld	LPSRCFFSL	0.727718
H-2-Ld	KPLGQFDYF	0.727554
H-2-Kb	VLMMFLTNL	0.727233
H-2-Ld	VPLILPLGI	0.726963
H-2-Kb	FSFEWHQVL	0.726902
H-2-Kb	FSFEWHQVL	0.726902
H-2-Ld	TPLFLHATI	0.726852
H-2-Kb	SSFLPVGRL	0.726852
H-2-Kb	SSFLPVGRL	0.726852
H-2-Db	TQGVNPHLI	0.726668
H-2-Db	FAVRSVVAL	0.726358
H-2-Ld	VPMIKMFDL	0.726158
H-2-Kb	STFRKSVSM	0.725923
H-2-Db	VALSSASYL	0.725841
H-2-Kb	VNYDLRLEV	0.725545
H-2-Kb	VNYDLRLEV	0.725545
H-2-Ld	IPDKFMYLF	0.725437
H-2-Db	LGLGNLSPL	0.725275
H-2-Ld	SPLHPQELL	0.725237
H-2-Ld	RPKLTSPTL	0.725158
H-2-Ld	HPIAWLPTF	0.725061
H-2-Ld	SPAVSHSAF	0.725044
H-2-Kb	VGITFVVVL	0.725001
H-2-Ld	SPSQGFVRF	0.724928
H-2-Ld	KPHQVPEWF	0.724592
H-2-Ld	LPLTVEIEL	0.724545
H-2-Ld	LPIALNYLM	0.724395
H-2-Kb	FGYFFQTTF	0.724331
H-2-Kb	LVMDHFQFL	0.724284
H-2-Kb	WGYLFFRSL	0.723917
H-2-Ld	LPITPAQAF	0.723777
H-2-Ld	RPVDARLLF	0.72358
H-2-Ld	QPVPFLLRL	0.723461
H-2-Ld	TPTENHFTL	0.723362
H-2-Db	ASPSSLVSL	0.723352
H-2-Kb	ATFPLFITI	0.723272
H-2-Kb	TVLLVFSNL	0.723146
H-2-Ld	VPAVCPVFL	0.722982
H-2-Kb	KVLKKYLSL	0.722958
H-2-Kb	VSSLFLISL	0.722877
H-2-Ld	VPSSSSPSL	0.722746
H-2-Ld	VPVFFALSL	0.722529
H-2-Ld	HPLFFNPAF	0.722342
H-2-Ld	RPGILGDAF	0.722261
H-2-Ld	KPVATLLSL	0.721797
H-2-Ld	SPSGVQTAF	0.721689
H-2-Ld	LPFAGMHIF	0.721416
H-2-Kb	SSPNLFSSI	0.72133
H-2-Kb	SALRRLATL	0.721179
H-2-Kb	IGFPVLQGL	0.721078
H-2-Db	HNISNMLVM	0.720583
H-2-Kb	MFFPFIYHL	0.719788
H-2-Ld	QPTFPPLTF	0.719538
H-2-Ld	VPWIDSHAL	0.719427
H-2-Kb	VMNEFISFL	0.719382
H-2-Kb	VMNEFISFL	0.719382
H-2-Kb	VMNEFISFL	0.719382
H-2-Kb	TALLVFSNL	0.719231
H-2-Kb	TALLVFSNL	0.719231
H-2-Kb	SAFRAVLSL	0.718234
H-2-Kb	TIFLQLLRL	0.718151
H-2-Kb	STLFFVALL	0.71809
H-2-Ld	LPAIFSSSL	0.718058
H-2-Ld	NPAPLSAFL	0.717546
H-2-Kb	RNYHIFYQF	0.717462
H-2-Ld	LPIGIKTAL	0.717283
H-2-Ld	LPIFIVYNL	0.717157
H-2-Kb	SVIVGFAQM	0.717098
H-2-Db	AARENWEKM	0.717003
H-2-Ld	MPIEQVLKF	0.716995
H-2-Ld	KPNLDGLTF	0.716701
H-2-Ld	KPLEEIVAL	0.716557
H-2-Kb	VFKPFFAFL	0.716404
H-2-Ld	IPPATFMSF	0.716399
H-2-Db	RSSANEQTL	0.716252
H-2-Kb	ATYLHSVHV	0.716003
H-2-Kb	FGITFFIGL	0.715515
H-2-Ld	SPSSSSLSL	0.715184
H-2-Kb	FCFQFYNEL	0.715088
H-2-Ld	FPRYLLLSF	0.714809
H-2-Db	ITATNFSHL	0.714586
H-2-Ld	APATCHLYF	0.714551
H-2-Db	AAISNISAA	0.71426
H-2-Kb	KGPTFTVSM	0.71402
H-2-Kb	SSAPAFLSL	0.713848
H-2-Kb	SQFVYIEAL	0.713811
H-2-Db	SAFASLAFL	0.713569
H-2-Ld	KPANVKLVL	0.71354
H-2-Ld	SPRPGGLVL	0.713527
H-2-Ld	APLLWWTVF	0.713501
H-2-Ld	LPSDLGVFM	0.71275
H-2-Ld	KPAFVLPPF	0.712708
H-2-Kb	TAYDPHAYF	0.712251
H-2-Kb	RGFSYAVRM	0.712117
H-2-Db	AGTVNVLLL	0.712077
H-2-Ld	QPPPPLFLF	0.71159
H-2-Ld	TPSSAVVSL	0.711375
H-2-Kb	VVKPPFSLL	0.711295
H-2-Kb	LAPPVYLLL	0.710653
H-2-Kb	SSYPRVCHI	0.710602
H-2-Ld	YPEWIWKSL	0.710494
H-2-Db	FSLMSWVTL	0.710482
H-2-Db	AAPSGPASL	0.710415
H-2-Ld	LPLLYRSEF	0.710395
H-2-Ld	SPLSLVLPI	0.710376
H-2-Ld	MPYMKFKHF	0.710334
H-2-Kb	RTPEAYSQL	0.710019
H-2-Ld	SPHLRLTAF	0.710006
H-2-Ld	SPHLRLTAF	0.710006
H-2-Db	KAGDNVTKL	0.710003
H-2-Kb	VSWRDFLHL	0.709799
H-2-Db	YAYPVVEFL	0.70969
H-2-Ld	SPFIRGIGL	0.709408
H-2-Ld	VPLILQSFI	0.709367
H-2-Kb	LSPRRFRTL	0.70896
H-2-Ld	LPLFAYVQF	0.708954
H-2-Kb	STATFTHAL	0.708854
H-2-Db	SQMSLAAYL	0.708762
H-2-Ld	QPFRVESEL	0.707972
H-2-Ld	RPSAPASLF	0.707942
H-2-Ld	FPREQQVTF	0.707836
H-2-Kb	VTLNLFPRV	0.707795
H-2-Ld	FPSPQTWNF	0.707723
H-2-Ld	QPMNALVLL	0.707244
H-2-Db	YSPLSMDRL	0.707133
H-2-Db	AALGMLSTL	0.707061
H-2-Ld	QPRKMQLQF	0.707034
H-2-Ld	LPFAIVLVF	0.706954
H-2-Ld	SPFTSSRAF	0.706913
H-2-Kb	VSVSFSLFL	0.7069
H-2-Ld	SPRDPGLPF	0.706895
H-2-Db	MGFKNSQKL	0.706819
H-2-Ld	SPSRAGVPF	0.706748
H-2-Kb	ITFIEVPQL	0.706738
H-2-Ld	LPKQVLEEF	0.706694
H-2-Kb	FSPTFMGTL	0.706614
H-2-Kb	MAVSHFLAL	0.706613
H-2-Kb	IGSQFLSQL	0.706567
H-2-Db	SSNANEYTF	0.706268
H-2-Db	YAVSSLVIL	0.706185
H-2-Kb	QSTLFFVAL	0.70601
H-2-Kb	VLYSFIALV	0.705977
H-2-Kb	QAIQFYVDL	0.705904
H-2-Kb	SIVPWLTRM	0.705867
H-2-Db	FAVLSRATL	0.705685
H-2-Db	FAVLSRATL	0.705685
H-2-Db	FAVLSRATL	0.705685
H-2-Kb	RAFSWFYVL	0.705591
H-2-Kb	YSIDVFMAL	0.705364
H-2-Ld	LPPPPPAAF	0.705331
H-2-Ld	QPRTLHLRL	0.704505
H-2-Kb	FNYRTTTYL	0.704277
H-2-Ld	FPLSASASL	0.704256
H-2-Ld	RPARVADLF	0.703989
H-2-Db	IACLNGDLL	0.703355
H-2-Ld	NPMSSVVQL	0.702961
H-2-Ld	IPPPLSKNF	0.702685
H-2-Kb	YSFTEFRFL	0.702614
H-2-Db	FAHANSVTA	0.702049
H-2-Db	FAHANSVTA	0.702049
H-2-Ld	GPLDLFNLL	0.701916
H-2-Db	SALLVFSTL	0.701623
H-2-Ld	APVTLGVGL	0.701415
H-2-Ld	SPTPSPLGL	0.701358
H-2-Ld	SPTPSPLGL	0.701358
H-2-Db	SSIVGDVYV	0.701346
H-2-Ld	SPSEVPGSF	0.701144
H-2-Ld	SPDAPSLTL	0.701142
H-2-Ld	SPTLFNFFL	0.700421
H-2-Db	VAALNLYGL	0.700109
