# Supplementary material for: Epitope vaccine design for Toxoplasma gondii based on a genome-wide database of membrane proteins
Source: Parasit Vectors. 2022 Oct 12;15:364. doi: 10.1186/s13071-022-05497-z (PMC9555269; doi:10.1186/s13071-022-05497-z)
Supplement: Supplementary file 7 — Additional file 7. Initial predicted mouse MHC-II binding epitopes. [file 13071_2022_5497_MOESM7_ESM.xlsx]

## Sheet: Sheet2
Mouse MHC2 alleles	Epitope	Rank
H2-IEd	DRERYFRPRRRMLRP	0.01
H2-IEd	EDRERYFRPRRRMLR	0.01
H2-IEd	SAFSAFWRRARRQES	0.01
H2-IEd	AFPRRWKERRRQRRL	0.01
H2-IEd	ARRRWRRRRARARRH	0.01
H2-IEd	SQLFHFRRARRRHRR	0.01
H2-IEd	LLSAFSAFWRRARRQ	0.01
H2-IEd	LSAFSAFWRRARRQE	0.01
H2-IEd	GAFPRRWKERRRQRR	0.01
H2-IEd	QLFHFRRARRRHRRG	0.01
H2-IAd	HLRRAAAAIPAAASR	0.01
H2-IEd	SARRRWRRRRARARR	0.01
H2-IEd	FSQLFHFRRARRRHR	0.01
H2-IAd	QHLRRAAAAIPAAAS	0.01
H2-IEd	GDSARRRWRRRRARA	0.01
H2-IEd	DSARRRWRRRRARAR	0.01
H2-IEd	RRRWRRRRARARRHC	0.02
H2-IAd	PVRMRRLSSLASTAK	0.02
H2-IAd	GPVRMRRLSSLASTA	0.02
H2-IEd	FGAFPRRWKERRRQR	0.02
H2-IAd	ESLQRAMSINAALLA	0.02
H2-IEd	FFSQLFHFRRARRRH	0.02
H2-IEd	TPWRRLFRRTKVARL	0.03
H2-IEd	LLILVTFWRRRGVRN	0.03
H2-IEd	FHFRRARRRHRRGAG	0.03
H2-IEd	LWFRRWTFRWTHRKC	0.03
H2-IEd	AALRFFRRFRRVRQP	0.03
H2-IEd	MLYELFRKARRLKRS	0.03
H2-IEd	RERYFRPRRRMLRPG	0.03
H2-IEd	RASFYRRWRLGRHSS	0.03
H2-IEd	LFHFRRARRRHRRGA	0.03
H2-IEd	VMLYELFRKARRLKR	0.03
H2-IEd	RRWRRRRARARRHCR	0.03
H2-IEd	PRASFYRRWRLGRHS	0.03
H2-IEd	AFSAFWRRARRQESQ	0.03
H2-IEd	PAAALRFFRRFRRVR	0.03
H2-IEd	QPRASFYRRWRLGRH	0.03
H2-IEd	AAALRFFRRFRRVRQ	0.03
H2-IAd	LSTMMARATALAKNK	0.03
H2-IAd	SLQRAMSINAALLAN	0.03
H2-IEd	AGDSARRRWRRRRAR	0.03
H2-IAd	FQHLRRAAAAIPAAA	0.03
H2-IEd	LILVTFWRRRGVRNS	0.04
H2-IEd	ERYFRPRRRMLRPGA	0.04
H2-IEd	ALWFRRWTFRWTHRK	0.04
H2-IEd	IFYCLQTLWKRRKLH	0.04
H2-IEd	YCLQTLWKRRKLHVV	0.04
H2-IEd	AAASRFFRRFRRVQE	0.04
H2-IEd	FYCLQTLWKRRKLHV	0.04
H2-IEd	LLFGWARYRAVRRNH	0.04
H2-IEd	ALRFFRRFRRVRQPV	0.04
H2-IEd	STPWRRLFRRTKVAR	0.04
H2-IEd	LLRLLKRRRRRAIQE	0.04
H2-IEd	TLLLFWRFRSARDGR	0.04
H2-IEd	PQPRASFYRRWRLGR	0.04
H2-IAd	FSRLSLSALKAAPAR	0.04
H2-IEd	SLLRLLKRRRRRAIQ	0.04
H2-IEd	LFGAFPRRWKERRRQ	0.04
H2-IAd	FFSRLSLSALKAAPA	0.04
H2-IEd	FPRRWKERRRQRRLL	0.04
H2-IAd	NAVEMIMSVQALRVG	0.04
H2-IAd	VRMRRLSSLASTAKA	0.04
H2-IEd	VSLLRLLKRRRRRAI	0.04
H2-IAd	LYQRMMAASAPWSAD	0.04
H2-IEd	YLFFRSLCRHRKRSG	0.04
H2-IAd	PLYQRMMAASAPWSA	0.04
H2-IAd	ILSTMMARATALAKN	0.04
H2-IAd	LGPVRMRRLSSLAST	0.04
H2-IEd	PFKNWWAKRGRLKDA	0.04
H2-IEd	APFKNWWAKRGRLKD	0.04
H2-IEd	GRRWRRGRRRRKARE	0.04
H2-IEd	RGRRWRRGRRRRKAR	0.04
H2-IEd	LYELFRKARRLKRSD	0.05
H2-IEd	LFGWARYRAVRRNHS	0.05
H2-IEd	WFRRWTFRWTHRKCF	0.05
H2-IEd	YFSWVTRFTKRRKAI	0.05
H2-IAd	GNAVEMIMSVQALRV	0.05
H2-IAd	AIVVTSISALTAFLA	0.05
H2-IEd	FKNWWAKRGRLKDAL	0.05
H2-IEd	GEDRERYFRPRRRML	0.05
H2-IAd	STMMARATALAKNKK	0.05
H2-IEd	DPATGWKKRTRRPKT	0.05
H2-IEd	WFFSQLFHFRRARRR	0.05
H2-IAd	DRLRLSAAALAAARR	0.05
H2-IAd	EDRLRLSAAALAAAR	0.05
H2-IAd	AILSTMMARATALAK	0.05
H2-IEd	AAPFKNWWAKRGRLK	0.05
H2-IEd	RRGRRWRRGRRRRKA	0.05
H2-IEd	ILVTFWRRRGVRNSV	0.06
H2-IEd	FGWARYRAVRRNHSV	0.06
H2-IEd	CTLLLFWRFRSARDG	0.06
H2-IEd	FSWVTRFTKRRKAIL	0.06
H2-IEd	PAAASRFFRRFRRVQ	0.06
H2-IEd	RKYFSWVTRFTKRRK	0.06
H2-IEd	GYLFFRSLCRHRKRS	0.06
H2-IEd	LALLCWLRLRRFRGD	0.06
H2-IEd	GVMLYELFRKARRLK	0.06
H2-IEd	PRRWKERRRQRRLLS	0.06
H2-IAd	LRRAAAAIPAAASRF	0.06
H2-IEd	RVLYWHHLIRHRIHR	0.06
H2-IEd	ATGWKKRTRRPKTWG	0.06
H2-IAd	DESLQRAMSINAALL	0.06
H2-IEd	QFRERWWRDKKKEEE	0.06
H2-IEd	RPIWARWLPRLRGVC	0.06
H2-IEd	GIQFRERWWRDKKKE	0.06
H2-IEd	PATGWKKRTRRPKTW	0.06
H2-IEd	VLYWHHLIRHRIHRV	0.06
H2-IEd	LLALLCWLRLRRFRG	0.06
H2-IEd	VVSLLRLLKRRRRRA	0.06
H2-IEd	IQFRERWWRDKKKEE	0.06
H2-IEd	PIWARWLPRLRGVCQ	0.06
H2-IAd	PLREIKASAASAASA	0.06
H2-IEd	LFFRSLCRHRKRSGK	0.06
H2-IAd	IVVTSISALTAFLAG	0.06
H2-IEd	RRWRRGRRRRKAREC	0.06
H2-IEd	FALWFRRWTFRWTHR	0.07
H2-IEd	CLQTLWKRRKLHVVC	0.07
H2-IEd	ALLILVTFWRRRGVR	0.07
H2-IEd	FSAFWRRARRQESQN	0.07
H2-IEd	YELFRKARRLKRSDE	0.07
H2-IEd	KYFSWVTRFTKRRKA	0.07
H2-IEd	YISFFYVNRTRLAAG	0.07
H2-IEd	FYISFFYVNRTRLAA	0.07
H2-IEd	ALLCWLRLRRFRGDH	0.07
H2-IEd	FRRWTFRWTHRKCFL	0.07
H2-IEd	SRFARYRWRQRCCVS	0.07
H2-IAd	RSEVQRLTALAAAQT	0.07
H2-IEd	YARWLLKSKRRREQL	0.07
H2-IAd	AEQYHALAVMAAAIY	0.07
H2-IAd	IAEQYHALAVMAAAI	0.07
H2-IEd	LYARWLLKSKRRREQ	0.07
H2-IEd	TSSVWRHWPRVRECS	0.07
H2-IEd	WGYLFFRSLCRHRKR	0.07
H2-IEd	SSVWRHWPRVRECSA	0.07
H2-IAd	LLYPATSAIAVAAAP	0.07
H2-IAd	LREIKASAASAASAA	0.07
H2-IAd	PPLYQRMMAASAPWS	0.07
H2-IAd	SLLYPATSAIAVAAA	0.07
H2-IAd	LQRAMSINAALLANV	0.07
H2-IEd	LLRRLRFWRRGRTGG	0.07
H2-IEd	ALYARWLLKSKRRRE	0.07
H2-IAd	KAILSTMMARATALA	0.07
H2-IAd	LFQHLRRAAAAIPAA	0.07
H2-IAd	PPLREIKASAASAAS	0.07
H2-IEd	RLRSWWAQRRRSGLV	0.08
H2-IEd	KLLFGWARYRAVRRN	0.08
H2-IEd	NRLRSWWAQRRRSGL	0.08
H2-IEd	LLLFWRFRSARDGRH	0.08
H2-IEd	RFFEHALWRRRATSP	0.08
H2-IEd	SWVTRFTKRRKAILS	0.08
H2-IEd	ASPFFQRIRGRAGKH	0.08
H2-IEd	LCTLLLFWRFRSARD	0.08
H2-IEd	SSTPWRRLFRRTKVA	0.08
H2-IEd	VFYISFFYVNRTRLA	0.08
H2-IAd	SRLSLSALKAAPARE	0.08
H2-IAd	AIAEQYHALAVMAAA	0.08
H2-IEd	PRPIWARWLPRLRGV	0.08
H2-IAd	VVTSISALTAFLAGL	0.08
H2-IEd	VDPATGWKKRTRRPK	0.08
H2-IEd	LLFALWFRRWTFRWT	0.09
H2-IEd	ASFYRRWRLGRHSSE	0.09
H2-IEd	RRTSFSWVRRRYVWR	0.09
H2-IEd	LKLLFGWARYRAVRR	0.09
H2-IAd	SEVQRLTALAAAQTE	0.09
H2-IAd	TPTMQALSSRASSSA	0.09
H2-IAd	RLSLSALKAAPAREA	0.09
H2-IAd	TLREVLSAVSASVAA	0.09
H2-IEd	RLFGAFPRRWKERRR	0.09
H2-IAd	ELGPVRMRRLSSLAS	0.09
H2-IEd	DRRGRRWRRGRRRRK	0.09
H2-IEd	AASRFFRRFRRVQEP	0.1
H2-IEd	TSFSWVRRRYVWRST	0.1
H2-IEd	RQLTRYWEAKRSRRQ	0.1
H2-IEd	EDYYVERKRRHSSRR	0.1
H2-IEd	YDEDYYVERKRRHSS	0.1
H2-IEd	RWRRRRARARRHCRS	0.1
H2-IEd	RFRPLYQRFRRTRST	0.1
H2-IEd	RFLRHLRFWRRGSTR	0.1
H2-IEd	RRFFEHALWRRRATS	0.1
H2-IEd	PPPKFVWKFRGHERE	0.1
H2-IEd	SKVPFFIRRHSCRAR	0.1
H2-IEd	LLCWLRLRRFRGDHL	0.1
H2-IEd	GQSFASLFRRRKPAA	0.1
H2-IEd	PPKFVWKFRGHEREW	0.1
H2-IEd	IPPPKFVWKFRGHER	0.1
H2-IEd	GASPFFQRIRGRAGK	0.1
H2-IEd	GTCVGFYYRKRPLPP	0.1
H2-IEd	FRERWWRDKKKEEEA	0.1
H2-IEd	SFLQWPFFRRKGAST	0.1
H2-IAd	EETPTMQALSSRASS	0.1
H2-IAd	CEETPTMQALSSRAS	0.1
H2-IAd	RMRRLSSLASTAKAT	0.1
H2-IAd	EQYHALAVMAAAIYV	0.1
H2-IEd	FRRLLRRLRFWRRGR	0.1
H2-IAd	PTLREVLSAVSASVA	0.1
H2-IAd	VDESLQRAMSINAAL	0.1
H2-IAd	RLRLSAAALAAARRP	0.1
H2-IAd	GWRRRRAVRAAALFR	0.1
H2-IAd	GLTVGLSAMAAGLAI	0.1
H2-IAd	ETRRAAEAIAAVARL	0.1
H2-IAd	CPPLREIKASAASAA	0.1
H2-IEd	FRPLYQRFRRTRSTA	0.11
H2-IEd	LLFWRFRSARDGRHS	0.11
H2-IEd	FLRHLRFWRRGSTRG	0.11
H2-IEd	RYDEDYYVERKRRHS	0.11
H2-IEd	FMRTLRLFEKRKRMV	0.11
H2-IEd	KRFRPLYQRFRRTRS	0.11
H2-IEd	IRKVLTYRRRVMTKR	0.11
H2-IAd	AVEMIMSVQALRVGL	0.11
H2-IAd	VEMIMSVQALRVGLL	0.11
H2-IEd	LLRRLRFWRRGSTRG	0.11
H2-IAd	ETPTMQALSSRASSS	0.11
H2-IAd	QEYAHMSLSSIAAFS	0.11
H2-IAd	RLLWLMKVLAVLSAV	0.11
H2-IAd	EYAHMSLSSIAAFSC	0.11
H2-IAd	RKHFQTMAKLSAAVP	0.11
H2-IAd	RRAAAAIPAAASRFF	0.11
H2-IEd	ESRFARYRWRQRCCV	0.11
H2-IAd	WRRRRAVRAAALFRR	0.11
H2-IAd	LREVLSAVSASVAAL	0.11
H2-IAd	DLFATRYAAARAAMT	0.11
H2-IAd	LFATRYAAARAAMTD	0.11
H2-IEd	EAIWSRFLRSGRRRG	0.11
H2-IAd	TRRAAEAIAAVARLQ	0.11
H2-IEd	PTSSVWRHWPRVREC	0.11
H2-IEd	LRRLRFWRRGRTGGS	0.11
H2-IEd	FFRSLCRHRKRSGKN	0.11
H2-IEd	KNWWAKRGRLKDALF	0.11
H2-IEd	RLLRRLRFWRRGRTG	0.11
H2-IAd	AETRRAAEAIAAVAR	0.11
H2-IEd	FFEHALWRRRATSPW	0.12
H2-IEd	KVPFFIRRHSCRARV	0.12
H2-IEd	AAGCLYSWYKRRVEG	0.12
H2-IEd	KVPFFIRRHSCRARM	0.12
H2-IEd	YSVEFFFSRCRRVPE	0.12
H2-IEd	RKVLTYRRRVMTKRQ	0.12
H2-IEd	PFLHYVFLRCRPRPS	0.12
H2-IEd	GLFFLFVLHRRHRLT	0.12
H2-IEd	YIRKVLTYRRRVMTK	0.12
H2-IEd	DGQVIFEYRKIKRTL	0.12
H2-IEd	SGASPFFQRIRGRAG	0.12
H2-IEd	RNRLRSWWAQRRRSG	0.12
H2-IAd	LRSEVQRLTALAAAQ	0.12
H2-IAd	KHFQTMAKLSAAVPT	0.12
H2-IAd	LLWLMKVLAVLSAVV	0.12
H2-IAd	LWLMKVLAVLSAVVM	0.12
H2-IAd	YQRMMAASAPWSADV	0.12
H2-IAd	IVVLTAMHTVQASRV	0.12
H2-IAd	VVLTAMHTVQASRVE	0.12
H2-IAd	FQEYAHMSLSSIAAF	0.12
H2-IAd	GRKHFQTMAKLSAAV	0.12
H2-IAd	VAATTGVAALSALLA	0.12
H2-IAd	FATRYAAARAAMTDR	0.12
H2-IAd	LSLSALKAAPAREAL	0.12
H2-IEd	EDYVRRVGRRRKPGS	0.12
H2-IAd	REVLSAVSASVAALW	0.12
H2-IAd	ARAFMKRGVLAALAA	0.12
H2-IEd	PPRPIWARWLPRLRG	0.12
H2-IAd	LYPATSAIAVAAAPT	0.12
H2-IAd	PAIAEQYHALAVMAA	0.12
H2-IEd	RRLLRRLRFWRRGRT	0.12
H2-IEd	VKDWVAKRSRSRKLA	0.12
H2-IEd	MVKDWVAKRSRSRKL	0.12
H2-IAd	LPPLYQRMMAASAPW	0.12
H2-IEd	VRVLYWHHLIRHRIH	0.12
H2-IEd	AVVSLLRLLKRRRRR	0.12
H2-IAd	GGWRRRRAVRAAALF	0.12
H2-IAd	AGLTVGLSAMAAGLA	0.12
H2-IEd	LLLFALWFRRWTFRW	0.13
H2-IEd	QLTRYWEAKRSRRQG	0.13
H2-IEd	RTSFSWVRRRYVWRS	0.13
H2-IAd	ALRSEVQRLTALAAA	0.13
H2-IEd	ADAYPALRRRKGSRV	0.13
H2-IEd	GEEYYHRPRKTKITM	0.13
H2-IEd	EEDYVRRVGRRRKPG	0.13
H2-IEd	LGEEYYHRPRKTKIT	0.13
H2-IAd	LTVGLSAMAAGLAIG	0.13
H2-IEd	DEDYYVERKRRHSSR	0.14
H2-IEd	ARWLLKSKRRREQLG	0.14
H2-IEd	LVLFYFAVHHRLRSF	0.14
H2-IEd	LRRLRFWRRGSTRGS	0.14
H2-IEd	RRWTFRWTHRKCFLH	0.14
H2-IAd	HFQTMAKLSAAVPTA	0.14
H2-IAd	ALVVCALSSLASLSS	0.14
H2-IAd	QDTRKALVSLKSGQA	0.14
H2-IEd	KRLASYRREERRRAK	0.14
H2-IAd	ATTGVAALSALLAGS	0.14
H2-IAd	AATTGVAALSALLAG	0.14
H2-IEd	FLLALLCWLRLRRFR	0.14
H2-IEd	KDWVAKRSRSRKLAI	0.14
H2-IEd	IPAAALRFFRRFRRV	0.14
H2-IAd	AAKRMWTAARSHVAE	0.14
H2-IEd	FGCSAWRVRAKSWTY	0.14
H2-IEd	SFLQVLWRRQRSRNS	0.15
H2-IEd	PWRRLFRRTKVARLE	0.15
H2-IEd	LFALWFRRWTFRWTH	0.15
H2-IEd	LRFFRRFRRVRQPVF	0.15
H2-IEd	FEHALWRRRATSPWA	0.15
H2-IEd	TCVGFYYRKRPLPPT	0.15
H2-IEd	QSFASLFRRRKPAAP	0.15
H2-IEd	EGIFRRLVRRLRRGR	0.15
H2-IEd	GIFRRLVRRLRRGRG	0.15
H2-IEd	AFMRTLRLFEKRKRM	0.15
H2-IEd	GQVIFEYRKIKRTLT	0.15
H2-IEd	AMLTAFFLRRTGRRS	0.15
H2-IEd	DAYPALRRRKGSRVY	0.15
H2-IAd	THAEALTSLRAELSR	0.15
H2-IAd	TPRTLAMASAARIAP	0.15
H2-IEd	LFTWQLYRSRAAKGT	0.15
H2-IAd	LVPLAAATALASQGA	0.15
H2-IEd	ALSALWLWKKHWALH	0.15
H2-IAd	ATHAEALTSLRAELS	0.15
H2-IAd	RAFMKRGVLAALAAV	0.15
H2-IAd	PTMQALSSRASSSAL	0.15
H2-IEd	RLASYRREERRRAKG	0.15
H2-IEd	SSSSYARVRRRPPCA	0.15
H2-IEd	DEFIRYLVRAKKDRI	0.15
H2-IEd	ALFTWQLYRSRAAKG	0.15
H2-IEd	RLLRRLRFWRRGSTR	0.15
H2-IEd	AIWSRFLRSGRRRGP	0.15
H2-IEd	RWRRGRRRRKARECS	0.15
H2-IEd	TEEDYVRRVGRRRKP	0.15
H2-IEd	VLGEEYYHRPRKTKI	0.15
H2-IAd	FPERQAAAVVAAQCL	0.15
H2-IAd	RRAAEAIAAVARLQA	0.15
H2-IEd	SPTSSVWRHWPRVRE	0.15
H2-IEd	TALYARWLLKSKRRR	0.15
H2-IAd	AVWRRQLAILAGPGD	0.15
H2-IAd	GAVWRRQLAILAGPG	0.15
H2-IEd	RAGDSARRRWRRRRA	0.15
H2-IEd	AGCLYSWYKRRVEGD	0.16
H2-IEd	DYYVERKRRHSSRRH	0.16
H2-IEd	VPFFIRRHSCRARML	0.16
H2-IEd	RRQFLYEKYTRRRCT	0.16
H2-IEd	IGLFFLFVLHRRHRL	0.16
H2-IEd	IWARWLPRLRGVCQA	0.16
H2-IEd	MRTLRLFEKRKRMVV	0.16
H2-IEd	TLYSIFIMRDRRMKD	0.16
H2-IEd	QEYVTFFSRLKMRDA	0.16
H2-IEd	FSFLQWPFFRRKGAS	0.16
H2-IAd	FFPERQAAAVVAAQC	0.16
H2-IAd	KNQDQAMAAAAAGAA	0.16
H2-IEd	PPEALWKNRMRTASI	0.16
H2-IEd	LGIQFRERWWRDKKK	0.16
H2-IEd	MALTWHRMRHRDRML	0.16
H2-IEd	LFGCSAWRVRAKSWT	0.16
H2-IEd	FSWVRRRYVWRSTFL	0.17
H2-IEd	LTRYWEAKRSRRQGS	0.17
H2-IEd	QFLYEKYTRRRCTTL	0.17
H2-IEd	LAFMRTLRLFEKRKR	0.17
H2-IEd	GWARYRAVRRNHSVF	0.17
H2-IEd	AVQSWYRLRPRYACV	0.17
H2-IEd	LAVQSWYRLRPRYAC	0.17
H2-IEd	HFRRARRRHRRGAGA	0.17
H2-IEd	VPFFIRRHSCRARVL	0.17
H2-IEd	FLQWPFFRRKGASTQ	0.17
H2-IEd	EYSVEFFFSRCRRVP	0.17
H2-IEd	LRHLRFWRRGSTRGS	0.17
H2-IEd	GLAVQSWYRLRPRYA	0.17
H2-IEd	RTLRLFEKRKRMVVL	0.17
H2-IAd	EAPIYHQAALASVSC	0.17
H2-IEd	LYWHHLIRHRIHRVS	0.17
H2-IEd	RPTRFRFLQRRARCA	0.17
H2-IEd	RLAQLWRRAKSLFKR	0.17
H2-IEd	RRLRFWRRGRTGGSD	0.17
H2-IEd	QRLAQLWRRAKSLFK	0.17
H2-IAd	NQDQAMAAAAAGAAE	0.17
H2-IEd	QMVKDWVAKRSRSRK	0.17
H2-IAd	SRLLWLMKVLAVLSA	0.17
H2-IAd	LLLTAMARAIEAERA	0.17
H2-IEd	GCLYSWYKRRVEGDR	0.18
H2-IEd	SFSWVRRRYVWRSTF	0.18
H2-IEd	ASRFFRRFRRVQEPV	0.18
H2-IEd	FLQVLWRRQRSRNSI	0.18
H2-IEd	CVGFYYRKRPLPPTE	0.18
H2-IEd	LVTFWRRRGVRNSVR	0.18
H2-IEd	VLFYFAVHHRLRSFR	0.18
H2-IEd	RFARYRWRQRCCVSL	0.18
H2-IEd	RQFLYEKYTRRRCTT	0.18
H2-IEd	ARQLTRYWEAKRSRR	0.18
H2-IEd	MLTAFFLRRTGRRSP	0.18
H2-IEd	ERSFLEEWRARRGIS	0.18
H2-IAd	EVQRLTALAAAQTEP	0.18
H2-IAd	GTFQRAAIALTSVSS	0.18
H2-IAd	VCALSSLASLSSWRA	0.18
H2-IEd	DDGQVIFEYRKIKRT	0.18
H2-IEd	TLERAWRLFRKKNGS	0.18
H2-IAd	LTPRTLAMASAARIA	0.18
H2-IEd	FTWQLYRSRAAKGTS	0.18
H2-IEd	NSYLYFSWVRRHNEA	0.18
H2-IAd	RARLTSQVALAAAPI	0.18
H2-IAd	QDQAMAAAAAGAAES	0.18
H2-IAd	LFQEYAHMSLSSIAA	0.18
H2-IAd	DRARLTSQVALAAAP	0.18
H2-IEd	ESSTPWRRLFRRTKV	0.18
H2-IEd	SADAYPALRRRKGSR	0.18
H2-IAd	LLTAMARAIEAERAS	0.18
H2-IAd	MEARRLAAESLLANP	0.18
H2-IAd	QAAKRMWTAARSHVA	0.18
H2-IEd	LRSWWAQRRRSGLVF	0.19
H2-IEd	EKEAFFAERRRVEAT	0.19
H2-IEd	LFFLFVLHRRHRLTF	0.19
H2-IEd	RPLYQRFRRTRSTAS	0.19
H2-IEd	LRLLKRRRRRAIQEE	0.19
H2-IEd	SPFFQRIRGRAGKHF	0.19
H2-IEd	MRKYFSWVTRFTKRR	0.19
H2-IEd	VLLLFALWFRRWTFR	0.19
H2-IEd	PTRFRFLQRRARCAS	0.19
H2-IAd	LEAPIYHQAALASVS	0.19
H2-IAd	KRSATRALQILAAVL	0.19
H2-IAd	AKRSATRALQILAAV	0.19
H2-IEd	QVIFEYRKIKRTLTP	0.2
H2-IEd	SFASLFRRRKPAAPS	0.2
H2-IEd	ELFRKARRLKRSDEH	0.2
H2-IEd	YNWHAFFLRKERCYD	0.2
H2-IEd	FARYRWRQRCCVSLI	0.2
H2-IEd	IFLYFHLFRIRYSTC	0.2
H2-IEd	HFLRKVWSFRKLSCF	0.2
H2-IEd	PIFLYFHLFRIRYST	0.2
H2-IEd	RQAPYFFWLERLYEQ	0.2
H2-IEd	SHFLRKVWSFRKLSC	0.2
H2-IEd	VALFTWQLYRSRAAK	0.2
H2-IAd	PEAFAAVAAAAAPAA	0.2
H2-IEd	LASYRREERRRAKGG	0.2
H2-IEd	VYGLQWYMRNRPAYK	0.2
H2-IEd	QTLERAWRLFRKKNG	0.2
H2-IEd	ASSSSYARVRRRPPC	0.2
H2-IAd	AFMKRGVLAALAAVC	0.2
H2-IAd	TMMARATALAKNKKP	0.2
H2-IAd	LRLSAAALAAARRPR	0.2
H2-IAd	EVLRRLAALVQAFCA	0.2
H2-IEd	KRRFRLWSRGRRSST	0.2
H2-IEd	VGTCVGFYYRKRPLP	0.2
H2-IAd	SPRPQLRSVAASRSS	0.2
H2-IAd	EELRMRTATLSTTSD	0.2
H2-IAd	NEELRMRTATLSTTS	0.2
H2-IAd	REDRLRLSAAALAAA	0.2
H2-IAd	TVGLSAMAAGLAIGI	0.2
H2-IEd	LFWWMFPAEKRRSLR	0.21
H2-IEd	PGFRLRFPRKRVSPP	0.21
H2-IEd	AGFRLRFPRKRVSPP	0.21
H2-IEd	YYVERKRRHSSRRHN	0.21
H2-IEd	EERSFLEEWRARRGI	0.21
H2-IEd	SVWRHWPRVRECSAA	0.21
H2-IEd	LHYVFLRCRPRPSHS	0.21
H2-IEd	YIRKWMEQRRKSRKQ	0.21
H2-IEd	FWGYLFFRSLCRHRK	0.21
H2-IEd	VSHFLRKVWSFRKLS	0.21
H2-IAd	FSIRDLRAVAAASPN	0.21
H2-IAd	GIVVLTAMHTVQASR	0.21
H2-IAd	RPQLRSVAASRSSPS	0.21
H2-IEd	YSSFYQMFRDKLPKK	0.21
H2-IEd	WRRRRARARRHCRSE	0.21
H2-IEd	IWSRFLRSGRRRGPR	0.21
H2-IEd	AGQSFASLFRRRKPA	0.21
H2-IAd	WAVEGMMTAAALAQS	0.21
H2-IAd	VLEVLRRLAALVQAF	0.21
H2-IAd	LEVLRRLAALVQAFC	0.21
H2-IEd	QSRLVWLWRSGVKPS	0.21
H2-IAd	TTGVAALSALLAGSV	0.21
H2-IAd	AKRMWTAARSHVAEG	0.21
H2-IAd	RSATRALQILAAVLF	0.21
H2-IAd	SFFPERQAAAVVAAQ	0.21
H2-IAd	PLPPLYQRMMAASAP	0.21
H2-IEd	LFYFAVHHRLRSFRL	0.22
H2-IEd	TLFWWMFPAEKRRSL	0.22
H2-IEd	WARYRAVRRNHSVFK	0.22
H2-IEd	RLKNAVWWRSVRVGL	0.22
H2-IEd	FLHYVFLRCRPRPSH	0.22
H2-IEd	FRRFLRHLRFWRRGS	0.22
H2-IEd	SPSAFRRLTRRLRFW	0.22
H2-IEd	EEYYHRPRKTKITMR	0.22
H2-IEd	EFIRYLVRAKKDRIG	0.22
H2-IEd	LRRTSFSWVRRRYVW	0.22
H2-IEd	NYIRKWMEQRRKSRK	0.22
H2-IAd	YAHMSLSSIAAFSCG	0.22
H2-IAd	AFSIRDLRAVAAASP	0.22
H2-IEd	WSRFLRSGRRRGPRG	0.22
H2-IEd	EQQRVARRRRMARAR	0.22
H2-IAd	PRPQLRSVAASRSSP	0.22
H2-IAd	QYHALAVMAAAIYVL	0.22
H2-IAd	AVEGMMTAAALAQSD	0.22
H2-IEd	GCSAWRVRAKSWTYD	0.22
H2-IEd	RAQRWWRGRQRPLLD	0.22
H2-IAd	LRSSQSAKAAASVSS	0.22
H2-IAd	KVDESLQRAMSINAA	0.22
H2-IEd	TPPEALWKNRMRTAS	0.22
H2-IAd	EMEARRLAAESLLAN	0.22
H2-IAd	DAETRRAAEAIAAVA	0.22
H2-IEd	WRRLFRRTKVARLER	0.23
H2-IEd	SFYRRWRLGRHSSEE	0.23
H2-IEd	LQTLWKRRKLHVVCD	0.23
H2-IEd	FFLFVLHRRHRLTFE	0.23
H2-IEd	TGWKKRTRRPKTWGY	0.23
H2-IEd	PPGFRLRFPRKRVSP	0.23
H2-IEd	DYVRRVGRRRKPGSC	0.23
H2-IEd	FRRLLRRLRFWRRGS	0.23
H2-IEd	RRFLRHLRFWRRGST	0.23
H2-IEd	AHAFYFLSYERMKQF	0.23
H2-IEd	LAAGCLYSWYKRRVE	0.23
H2-IEd	FPFLHYVFLRCRPRP	0.23
H2-IEd	RKRLASYRREERRRA	0.23
H2-IEd	FSKVPFFIRRHSCRA	0.23
H2-IEd	QSPSAFRRLTRRLRF	0.23
H2-IEd	LLSVLRRQRGRKHFC	0.23
H2-IEd	ERFPLSTRRRRRAGR	0.23
H2-IEd	IPIFLYFHLFRIRYS	0.23
H2-IAd	ATRYAAARAAMTDRH	0.23
H2-IAd	SIMNMRAAIRTASQA	0.23
H2-IEd	YTFRRRSQLHRQRAR	0.23
H2-IEd	VQEYVTFFSRLKMRD	0.23
H2-IEd	RRYDEDYYVERKRRH	0.23
H2-IAd	REIKASAASAASAAS	0.23
H2-IEd	KTLYSIFIMRDRRMK	0.23
H2-IAd	WAASRAKAAAAASMR	0.23
H2-IAd	IIILAMSSSKAASKA	0.23
H2-IEd	LEKRREWRKRKGCKS	0.23
H2-IEd	ALTWHRMRHRDRMLT	0.23
H2-IEd	IFRRLVRRLRRGRGT	0.24
H2-IEd	LYSIFIMRDRRMKDT	0.24
H2-IEd	PAGFRLRFPRKRVSP	0.24
H2-IEd	NAFMYHEVRAREVSR	0.24
H2-IEd	SEGIFRRLVRRLRRG	0.24
H2-IEd	SYLYFSWVRRHNEAD	0.24
H2-IEd	KYNWHAFFLRKERCY	0.24
H2-IAd	SQEIRRAAPLAASPS	0.24
H2-IAd	KRSRSRKLAIVSVLS	0.24
H2-IEd	GVFAKARRRTLDRSK	0.24
H2-IAd	PVRVWSQTALSAAGQ	0.24
H2-IEd	ASFVKPARRKARKEH	0.24
H2-IAd	WARAFMKRGVLAALA	0.24
H2-IAd	PFERIMATAVYAGAT	0.24
H2-IAd	FMLTMMSTRVSLQKL	0.24
H2-IEd	DWVAKRSRSRKLAIV	0.24
H2-IAd	GIIILAMSSSKAASK	0.24
H2-IAd	RWSPSPMSAVLASSS	0.24
H2-IEd	RRAQRWWRGRQRPLL	0.24
H2-IEd	VVRVLYWHHLIRHRI	0.24
H2-IAd	EARRLAAESLLANPL	0.24
H2-IEd	EMALTWHRMRHRDRM	0.24
H2-IEd	GSFLQVLWRRQRSRN	0.25
H2-IEd	RKRFRPLYQRFRRTR	0.25
H2-IEd	VLLSVLRRQRGRKHF	0.25
H2-IEd	VWPFSWFFRWKEAGE	0.25
H2-IEd	SRLVWLWRSGVKPSS	0.25
H2-IAd	AGTFQRAAIALTSVS	0.25
H2-IAd	SSQEIRRAAPLAASP	0.25
H2-IAd	SPAWAGIKARAAAVV	0.25
H2-IAd	PERQAAAVVAAQCLY	0.25
H2-IEd	WARWLPRLRGVCQAP	0.25
H2-IAd	IVGARMKGIRASRAP	0.25
H2-IAd	LPVRVWSQTALSAAG	0.25
H2-IEd	GDEFIRYLVRAKKDR	0.25
H2-IAd	LFMLTMMSTRVSLQK	0.25
H2-IAd	LSLLYPATSAIAVAA	0.25
H2-IEd	WVTRFTKRRKAILST	0.26
H2-IEd	YPEWIWKSLRVSRKD	0.26
H2-IEd	ISFFYVNRTRLAAGS	0.26
H2-IEd	LVFYMLWKKWQYRRE	0.26
H2-IEd	EEKEAFFAERRRVEA	0.26
H2-IEd	LKNAVWWRSVRVGLM	0.26
H2-IEd	SSSYARVRRRPPCAS	0.26
H2-IEd	RWTFRWTHRKCFLHD	0.26
H2-IEd	EYVTFFSRLKMRDAT	0.26
H2-IEd	IRKWMEQRRKSRKQA	0.26
H2-IEd	FIRYLVRAKKDRIGF	0.26
H2-IEd	RLVWLWRSGVKPSSA	0.26
H2-IEd	QQRVARRRRMARARE	0.26
H2-IEd	EIAFYTVRSLKRTVP	0.26
H2-IAd	APIYHQAALASVSCA	0.26
H2-IAd	GSLRAASAAVSSESV	0.26
H2-IEd	PEALWKNRMRTASIW	0.26
H2-IAd	WSPSPMSAVLASSSS	0.26
H2-IAd	QRMMAASAPWSADVR	0.26
H2-IEd	FRDSRFPRRKRLSLQ	0.26
H2-IAd	PPLPRWRAVAVAAFL	0.26
H2-IAd	IVYAIMRVLQAGLLA	0.26
H2-IAd	YPATSAIAVAAAPTV	0.26
H2-IEd	ALLSAFSAFWRRARR	0.26
H2-IEd	LQVLWRRQRSRNSIQ	0.27
H2-IEd	PKFVWKFRGHEREWC	0.27
H2-IEd	LTAFFLRRTGRRSPQ	0.27
H2-IEd	NWHAFFLRKERCYDK	0.27
H2-IEd	AYYIRKVLTYRRRVM	0.27
H2-IEd	KVLTYRRRVMTKRQP	0.27
H2-IEd	FLSLWYVHVFRKFCK	0.27
H2-IEd	LLLQRLVLHRRPRLW	0.27
H2-IEd	TPYVYWSLCKRARGL	0.27
H2-IEd	SPSAFRRLLRRLRFW	0.27
H2-IAd	HIEKVTRIAALEAAS	0.27
H2-IAd	DTRKALVSLKSGQAF	0.27
H2-IAd	GLAPSRAAPVLAALQ	0.27
H2-IAd	TRYAAARAAMTDRHS	0.27
H2-IEd	VVLLSVLRRQRGRKH	0.27
H2-IAd	FERIMATAVYAGATV	0.27
H2-IEd	NLCTLLLFWRFRSAR	0.27
H2-IAd	KRIELARLSASQASS	0.27
H2-IEd	VLSLLWLLRKTARPQ	0.27
H2-IEd	DSGLRYLRRKTFHAG	0.27
H2-IAd	LGIIILAMSSSKAAS	0.27
H2-IEd	AASFVKPARRKARKE	0.27
H2-IEd	AFRDSRFPRRKRLSL	0.27
H2-IEd	LEAYYAGRRHKKQLL	0.27
H2-IEd	VLEAYYAGRRHKKQL	0.27
H2-IEd	SWVRRRYVWRSTFLY	0.28
H2-IEd	KFVWKFRGHEREWCV	0.28
H2-IEd	PEWIWKSLRVSRKDK	0.28
H2-IEd	DYPEWIWKSLRVSRK	0.28
H2-IEd	RLVTDFKMRRKLKFR	0.28
H2-IEd	YYIRKVLTYRRRVMT	0.28
H2-IEd	PSAFRRLLRRLRFWR	0.28
H2-IEd	RHLRFWRRGSTRGSD	0.28
H2-IEd	YGLQWYMRNRPAYKL	0.28
H2-IEd	FLRKVWSFRKLSCFS	0.28
H2-IEd	RRLRFWRRGSTRGSD	0.28
H2-IEd	VIAFLKFRKAGRCTK	0.28
H2-IEd	LERAWRLFRKKNGSS	0.28
H2-IEd	CYLYQRWIYKVDKSR	0.28
H2-IEd	YLYQRWIYKVDKSRT	0.28
H2-IAd	MFFSRLSLSALKAAP	0.28
H2-IEd	RRFRLWSRGRRSSTA	0.28
H2-IEd	EALWKNRMRTASIWM	0.28
H2-IAd	MRRLSSLASTAKATD	0.28
H2-IAd	GGSLRAASAAVSSES	0.28
H2-IAd	EAFAAVAAAAAPAAG	0.28
H2-IAd	VEGMMTAAALAQSDS	0.28
H2-IEd	VIFYCLQTLWKRRKL	0.28
H2-IAd	EPFERIMATAVYAGA	0.28
H2-IEd	DKRRFRLWSRGRRSS	0.28
H2-IAd	DQAMAAAAAGAAESD	0.28
H2-IEd	LQSRLVWLWRSGVKP	0.28
H2-IEd	APPRPIWARWLPRLR	0.28
H2-IEd	NTTKYWLRSDRVVHA	0.28
H2-IEd	RSILSRFSRRKRSLD	0.28
H2-IEd	ADQPSWRDRERARTG	0.28
H2-IAd	LSPYQSAAAATLASR	0.28
H2-IEd	FYLWRYFFRWPIFRW	0.29
H2-IEd	SAFWRRARRQESQNG	0.29
H2-IEd	SVEFFFSRCRRVPEN	0.29
H2-IEd	QGSFLQVLWRRQRSR	0.29
H2-IEd	RRHSCAWRKWREHMI	0.29
H2-IEd	LSALWLWKKHWALHN	0.29
H2-IEd	RLLKRRRRRAIQEES	0.29
H2-IEd	YSIFIMRDRRMKDTV	0.29
H2-IEd	PNTESTWRRSRLRGV	0.29
H2-IEd	GKCFYHSFRERLDTN	0.29
H2-IEd	KALLSASWRRRDVFW	0.29
H2-IEd	VPFLLRLWKKILRLP	0.29
H2-IEd	LQWPFFRRKGASTQR	0.29
H2-IEd	HPPGFRLRFPRKRVS	0.29
H2-IEd	HPAGFRLRFPRKRVS	0.29
H2-IAd	IEKVTRIAALEAAST	0.29
H2-IEd	SSVKNFFRRKPKDEG	0.29
H2-IEd	GLAEVTRRRRPRGKS	0.29
H2-IAd	LVVCALSSLASLSSW	0.29
H2-IAd	SLTLTAVAIISAFAH	0.29
H2-IEd	PGLAEVTRRRRPRGK	0.29
H2-IEd	HQTLERAWRLFRKKN	0.29
H2-IAd	WPVAPRAALLAVHAT	0.29
H2-IAd	ARLTSQVALAAAPIL	0.29
H2-IAd	GGIVVLTAMHTVQAS	0.29
H2-IAd	AASRAKAAAAASMRP	0.29
H2-IAd	LKRIELARLSASQAS	0.29
H2-IEd	LWMLFHYRNRKEVAT	0.29
H2-IAd	FMKRGVLAALAAVCI	0.29
H2-IEd	SILSRFSRRKRSLDA	0.29
H2-IAd	AWAASRAKAAAAASM	0.29
H2-IEd	VLWMLFHYRNRKEVA	0.29
H2-IEd	EKRREWRKRKGCKSF	0.29
H2-IAd	VWRRQLAILAGPGDS	0.29
H2-IAd	FIWLALRAAQLRRAH	0.29
H2-IAd	VTSISALTAFLAGLG	0.29
H2-IEd	ILFGCSAWRVRAKSW	0.29
H2-IEd	WVRRRYVWRSTFLYN	0.3
H2-IEd	PSAFRRLTRRLRFWR	0.3
H2-IEd	ALLSASWRRRDVFWA	0.3
H2-IEd	LSLWYVHVFRKFCKH	0.3
H2-IEd	GLQWYMRNRPAYKLK	0.3
H2-IEd	QNAFMYHEVRAREVS	0.3
H2-IEd	RERWWRDKKKEEEAK	0.3
H2-IEd	PAHAFYFLSYERMKQ	0.3
H2-IAd	TFQRAAIALTSVSSV	0.3
H2-IAd	DLLATQPARAAAQAA	0.3
H2-IAd	QHIEKVTRIAALEAA	0.3
H2-IAd	LFRTAVVAAMAAALI	0.3
H2-IAd	VLTAMHTVQASRVEQ	0.3
H2-IEd	YWHHLIRHRIHRVSS	0.3
H2-IEd	LEQQRVARRRRMARA	0.3
H2-IAd	VGARMKGIRASRAPI	0.3
H2-IAd	PGGSLRAASAAVSSE	0.3
H2-IAd	DASSSRVSSLAAVMD	0.3
H2-IAd	AATARRMAAVAEALE	0.3
H2-IAd	RIELARLSASQASSG	0.3
H2-IAd	RSLVETTSSLASLSS	0.3
H2-IAd	DESPAWAGIKARAAA	0.3
H2-IAd	FPRWFYVAAVKASLD	0.3
H2-IEd	GDAFRRELRKKCFQC	0.3
H2-IEd	GTEEDYVRRVGRRRK	0.3
H2-IEd	GLWILWGHKRRLAVA	0.3
H2-IEd	IVFYISFFYVNRTRL	0.3
H2-IEd	LSSALFVSRRKSLLF	0.3
H2-IEd	DNSYLYFSWVRRHNE	0.3
H2-IAd	SATRALQILAAVLFG	0.3
H2-IAd	LMRRMAKILKTSSMR	0.3
H2-IEd	AESRFARYRWRQRCC	0.3
H2-IEd	SVLEAYYAGRRHKKQ	0.3
H2-IEd	RDRRGRRWRRGRRRR	0.3
H2-IEd	VLLMLVFRRRRWNGV	0.31
H2-IEd	SALWLWKKHWALHNL	0.31
H2-IEd	QAPYFFWLERLYEQQ	0.31
H2-IEd	ALVLGYRWKVVPREN	0.31
H2-IAd	EKVTRIAALEAASTH	0.31
H2-IAd	RKLLFRTAVVAAMAA	0.31
H2-IEd	EEIAFYTVRSLKRTV	0.31
H2-IEd	CSAWRVRAKSWTYDF	0.31
H2-IAd	ARMKGIRASRAPIFA	0.31
H2-IEd	SGDAFRRELRKKCFQ	0.31
H2-IEd	GDSGLRYLRRKTFHA	0.31
H2-IEd	DQPSWRDRERARTGE	0.31
H2-IEd	VEFFFSRCRRVPENV	0.32
H2-IEd	RSFLEEWRARRGISD	0.32
H2-IEd	RSWWAQRRRSGLVFE	0.32
H2-IEd	VFYMLWKKWQYRREG	0.32
H2-IEd	EWIWKSLRVSRKDKD	0.32
H2-IEd	NWLVRIYKVKRPESR	0.32
H2-IEd	TESTWRRSRLRGVNK	0.32
H2-IEd	RFPLSTRRRRRAGRL	0.32
H2-IEd	YVTFFSRLKMRDATE	0.32
H2-IEd	TEERSFLEEWRARRG	0.32
H2-IEd	QSGASPFFQRIRGRA	0.32
H2-IEd	SGLRYLRRKTFHAGP	0.32
H2-IEd	PKNLFWWTGKREKKP	0.32
H2-IAd	STLLGIRAIKAANIT	0.32
H2-IEd	VAMLTAFFLRRTGRR	0.32
H2-IAd	QEIRRAAPLAASPSP	0.32
H2-IAd	FRTAVVAAMAAALIT	0.32
H2-IAd	LAPSRAAPVLAALQT	0.32
H2-IAd	LTLTAVAIISAFAHA	0.32
H2-IEd	WMLFHYRNRKEVATC	0.32
H2-IEd	SVIAFLKFRKAGRCT	0.32
H2-IEd	LYQRWIYKVDKSRTL	0.32
H2-IEd	FVSHFLRKVWSFRKL	0.32
H2-IAd	LLPVRVWSQTALSAA	0.32
H2-IAd	KAFQQAAKAAAAAEG	0.32
H2-IAd	PRWFYVAAVKASLDL	0.32
H2-IEd	EECSQWKARMRASRS	0.32
H2-IEd	EAYYAGRRHKKQLLK	0.32
H2-IEd	IGRFLNFDRRRRLLP	0.32
H2-IEd	QPSWRDRERARTGER	0.32
H2-IAd	VFIWLALRAAQLRRA	0.32
H2-IAd	YDLFATRYAAARAAM	0.32
H2-IAd	QRAMSINAALLANVV	0.32
H2-IEd	SLEKRREWRKRKGCK	0.32
H2-IEd	SFFYVNRTRLAAGSA	0.33
H2-IEd	NTESTWRRSRLRGVN	0.33
H2-IEd	SSFYQMFRDKLPKKF	0.33
H2-IEd	PFLLRLWKKILRLPP	0.33
H2-IEd	LVLLMLVFRRRRWNG	0.33
H2-IEd	SADGGWRRRRAVRAA	0.33
H2-IEd	DEEKEAFFAERRRVE	0.33
H2-IEd	SVKNFFRRKPKDEGA	0.33
H2-IAd	CRLRPLQALTASPSK	0.33
H2-IAd	LLATQPARAAAQAAG	0.33
H2-IAd	TASIMNMRAAIRTAS	0.33
H2-IAd	ASIMNMRAAIRTASQ	0.33
H2-IAd	AAVYASIAASSIRLA	0.33
H2-IEd	RRLLRRLRFWRRGST	0.33
H2-IAd	VPLAAATALASQGAL	0.33
H2-IEd	RLRFWRRGRTGGSDG	0.33
H2-IAd	AFQQAAKAAAAAEGT	0.33
H2-IEd	EKRSIRMSRRRRREG	0.33
H2-IEd	EGVMLYELFRKARRL	0.33
H2-IAd	QILRKMKEIALHAAG	0.33
H2-IEd	PDTHQWWRRLHRAIL	0.33
H2-IAd	RTRRSMSPVSASGHA	0.33
H2-IEd	DAASFVKPARRKARK	0.33
H2-IEd	FFSFLQWPFFRRKGA	0.33
H2-IEd	FRSLCRHRKRSGKNR	0.33
H2-IAd	KRMWTAARSHVAEGV	0.33
H2-IAd	AEWRPQASLVASKTG	0.33
H2-IAd	HIQSRILASLEAQKA	0.33
H2-IAd	WAGIKARAAAVVVTA	0.33
H2-IEd	TRMRQFHRPRLRHES	0.33
H2-IEd	RMRQFHRPRLRHESR	0.33
H2-IEd	VTFWRRRGVRNSVRS	0.34
H2-IEd	PFSWFFRWKEAGERS	0.34
H2-IEd	WPFSWFFRWKEAGER	0.34
H2-IEd	GFRRFLRHLRFWRRG	0.34
H2-IEd	AILSVYYRSRPVMFS	0.34
H2-IEd	LMIVAFATKRRRNLR	0.34
H2-IEd	LPPHVFYASRRAMTN	0.34
H2-IEd	NAILSVYYRSRPVMF	0.34
H2-IEd	RIPPPKFVWKFRGHE	0.34
H2-IEd	RQSFRSARRWRPYHS	0.34
H2-IAd	PRTLAMASAARIAPN	0.34
H2-IEd	DQTYHTFLRRRHETT	0.34
H2-IAd	RSSQSAKAAASVSST	0.34
H2-IAd	GTGMWTRLAAAVRGR	0.34
H2-IEd	SFVKPARRKARKEHE	0.34
H2-IAd	FGLSARTMLSAMHLY	0.34
H2-IEd	AALSALWLWKKHWAL	0.34
H2-IEd	KRSIRMSRRRRREGK	0.34
H2-IEd	NWWAKRGRLKDALFR	0.34
H2-IAd	AAATARRMAAVAEAL	0.34
H2-IAd	RGLMGARAAGAAAAS	0.34
H2-IEd	GGLWILWGHKRRLAV	0.34
H2-IEd	AFYLWRYFFRWPIFR	0.35
H2-IEd	LLMLVFRRRRWNGVH	0.35
H2-IEd	ILARVFRLRSVTRAL	0.35
H2-IEd	AYPALRRRKGSRVYP	0.35
H2-IEd	EGKCFYHSFRERLDT	0.35
H2-IAd	LCRLRPLQALTASPS	0.35
H2-IAd	VDLLATQPARAAAQA	0.35
H2-IAd	DELEAVRAMHASEKA	0.35
H2-IAd	PAGTFQRAAIALTSV	0.35
H2-IAd	IQLVLHAAVSASVAL	0.35
H2-IEd	SERFPLSTRRRRRAG	0.35
H2-IAd	ATARRMAAVAEALEW	0.35
H2-IEd	RLLWNWLRGHRRQRR	0.35
H2-IAd	GIVYAIMRVLQAGLL	0.35
H2-IAd	LVSYRFAAVSVVAMF	0.35
H2-IAd	AQILVAQAASQAYSS	0.35
H2-IEd	CEMALTWHRMRHRDR	0.35
H2-IEd	WLVRIYKVKRPESRH	0.36
H2-IEd	FLYEKYTRRRCTTLG	0.36
H2-IEd	SAFRRLLRRLRFWRR	0.36
H2-IEd	YTRAFEVNRRRLFCK	0.36
H2-IEd	SLWYVHVFRKFCKHP	0.36
H2-IEd	HAFYFLSYERMKQFF	0.36
H2-IEd	FRRLVRRLRRGRGTA	0.36
H2-IEd	ALVLFYFAVHHRLRS	0.36
H2-IEd	MIVAFATKRRRNLRS	0.36
H2-IEd	LRLFGAFPRRWKERR	0.36
H2-IAd	REKSVSLSSLSSLLV	0.36
H2-IEd	ERQAPYFFWLERLYE	0.36
H2-IEd	AQRWWRGRQRPLLDP	0.36
H2-IAd	ALGVAVLAALAAVAG	0.36
H2-IAd	SHFRQIQVALGSFRA	0.36
H2-IAd	VRVWSQTALSAAGQN	0.36
H2-IEd	GRFLNFDRRRRLLPL	0.36
H2-IEd	QMRKYFSWVTRFTKR	0.36
H2-IEd	CEKRSIRMSRRRRRE	0.36
H2-IEd	RCIYTVRNRCRKLCN	0.36
H2-IEd	RLEQQRVARRRRMAR	0.36
H2-IAd	GIVGARMKGIRASRA	0.36
H2-IAd	CVLEVLRRLAALVQA	0.36
H2-IAd	AKAFQQAAKAAAAAE	0.36
H2-IEd	GDKRRFRLWSRGRRS	0.36
H2-IAd	IQSRILASLEAQKAA	0.36
H2-IAd	VSYRFAAVSVVAMFG	0.36
H2-IEd	KMRKFLHRKRDEIEY	0.36
H2-IEd	RQRLAQLWRRAKSLF	0.36
H2-IAd	ARRLAAESLLANPLR	0.36
H2-IEd	KKSWRQLKRHRGERR	0.36
H2-IEd	SVVRVLYWHHLIRHR	0.36
H2-IEd	PAFRDSRFPRRKRLS	0.36
H2-IAd	YDRARLTSQVALAAA	0.36
H2-IEd	DEAIWSRFLRSGRRR	0.36
H2-IEd	SSMYAKLRGKKKKHR	0.36
H2-IEd	RWFFSQLFHFRRARR	0.36
H2-IEd	NADQPSWRDRERART	0.36
H2-IEd	VQSWYRLRPRYACVE	0.37
H2-IEd	FWWMFPAEKRRSLRE	0.37
H2-IEd	LAEVTRRRRPRGKST	0.37
H2-IEd	CQFPTWHPRMKSMRF	0.37
H2-IEd	IAFLKFRKAGRCTKL	0.37
H2-IEd	ASEGIFRRLVRRLRR	0.37
H2-IAd	EVVHAAVEAIRALSL	0.37
H2-IAd	RRRRAVRAAALFRRQ	0.37
H2-IAd	RGLAPSRAAPVLAAL	0.37
H2-IAd	LRGLAPSRAAPVLAA	0.37
H2-IAd	VYAIMRVLQAGLLAD	0.37
H2-IEd	LQKVRSWIRKKAFAA	0.37
H2-IEd	RNTTKYWLRSDRVVH	0.37
H2-IAd	LTAMARAIEAERASR	0.37
H2-IEd	AFRRLLRRLRFWRRG	0.38
H2-IEd	ILSVYYRSRPVMFSA	0.38
H2-IEd	LLSASWRRRDVFWAI	0.38
H2-IEd	LFRKARRLKRSDEHI	0.38
H2-IEd	NRLVTDFKMRRKLKF	0.38
H2-IEd	VLTYRRRVMTKRQPF	0.38
H2-IEd	SLLWLLRKTARPQCI	0.38
H2-IEd	KRPAAWRPVVRLTVF	0.38
H2-IEd	NQNAFMYHEVRAREV	0.38
H2-IEd	STPYVYWSLCKRARG	0.38
H2-IAd	WLMKVLAVLSAVVML	0.38
H2-IAd	LLLVPLAAATALASQ	0.38
H2-IEd	IYSSFYQMFRDKLPK	0.38
H2-IEd	TTKYWLRSDRVVHAQ	0.38
H2-IAd	WIQLVLHAAVSASVA	0.38
H2-IAd	GARMKGIRASRAPIF	0.38
H2-IEd	SRCIYTVRNRCRKLC	0.38
H2-IEd	GARQKTWRRLKIAGA	0.38
H2-IAd	TLVSYRFAAVSVVAM	0.38
H2-IAd	PLPRWRAVAVAAFLI	0.38
H2-IAd	AWAGIKARAAAVVVT	0.38
H2-IEd	FSGDAFRRELRKKCF	0.38
H2-IEd	SPQPRASFYRRWRLG	0.38
H2-IAd	QAKRSATRALQILAA	0.38
H2-IAd	SPYQSAAAATLASRF	0.38
H2-IEd	VTFFFAYERRRPDES	0.39
H2-IEd	TRYWEAKRSRRQGSR	0.39
H2-IEd	SFLEEWRARRGISDA	0.39
H2-IEd	RHSCAWRKWREHMIQ	0.39
H2-IEd	TRFRFLQRRARCASV	0.39
H2-IEd	VSLFSVVWRTKLADD	0.39
H2-IEd	RRWKERRRQRRLLSP	0.39
H2-IEd	FFLSLWYVHVFRKFC	0.39
H2-IEd	REDSFWQLPRSRLLW	0.39
H2-IEd	RRRRQHWRRELRTFG	0.39
H2-IAd	RSRSRKLAIVSVLSL	0.39
H2-IAd	KLLFRTAVVAAMAAA	0.39
H2-IAd	ILLAASLAVAAVSSL	0.39
H2-IAd	QALRSEVQRLTALAA	0.39
H2-IEd	ERHTFFFGSRRGKLF	0.39
H2-IAd	ILRKMKEIALHAAGD	0.39
H2-IEd	DTHQWWRRLHRAILD	0.39
H2-IEd	AASSSSYARVRRRPP	0.39
H2-IAd	GLFMLTMMSTRVSLQ	0.39
H2-IEd	SESSTPWRRLFRRTK	0.39
H2-IEd	NVTFFFAYERRRPDE	0.4
H2-IEd	WRYFFRWPIFRWIIG	0.4
H2-IEd	LWWRFYWAMYATRRI	0.4
H2-IEd	PLYQRFRRTRSTASD	0.4
H2-IEd	TLRLFEKRKRMVVLF	0.4
H2-IEd	LLQRLVLHRRPRLWT	0.4
H2-IEd	LSVLRRQRGRKHFCG	0.4
H2-IEd	QTYHTFLRRRHETTD	0.4
H2-IEd	QRVARRRRMARARES	0.4
H2-IEd	LSLLWLLRKTARPQC	0.4
H2-IEd	RAFDEYTFRRRSQLH	0.4
H2-IEd	VFAKARRRTLDRSKT	0.4
H2-IAd	VSTLLGIRAIKAANI	0.4
H2-IEd	VEGKCFYHSFRERLD	0.4
H2-IEd	RSIRMSRRRRREGKS	0.4
H2-IAd	PQDTRKALVSLKSGQ	0.4
H2-IEd	CSQWKARMRASRSDV	0.4
H2-IEd	ECSQWKARMRASRSD	0.4
H2-IEd	RRPTRFRFLQRRARC	0.4
H2-IAd	AVYASIAASSIRLAL	0.4
H2-IAd	MSFSKTTSLASLALT	0.4
H2-IEd	KINRFWRVFDRHDLR	0.4
H2-IAd	TMQALSSRASSSALP	0.4
H2-IAd	SWAVEGMMTAAALAQ	0.4
H2-IAd	LRAQQAQAVNSLMSV	0.4
H2-IAd	IDWRKMRALMFASAC	0.4
H2-IAd	VLGIIILAMSSSKAA	0.4
H2-IAd	RRGLMGARAAGAAAA	0.4
H2-IEd	MRQFHRPRLRHESRI	0.4
H2-IAd	FLMRRMAKILKTSSM	0.4
H2-IAd	AGAVWRRQLAILAGP	0.4
H2-IEd	RFYWAMYATRRIDFG	0.41
H2-IEd	WWRFYWAMYATRRID	0.41
H2-IEd	APYFFWLERLYEQQS	0.41
H2-IEd	YVSLFSVVWRTKLAD	0.41
H2-IEd	LAQLWRRAKSLFKRG	0.41
H2-IEd	GEDSFWQLPRSRLLW	0.41
H2-IEd	VSADGGWRRRRAVRA	0.41
H2-IEd	TKYWLRSDRVVHAQC	0.41
H2-IEd	SSALFVSRRKSLLFT	0.41
H2-IAd	VVCALSSLASLSSWR	0.41
H2-IAd	FLLLVPLAAATALAS	0.41
H2-IAd	FDASLQRMSVVAVDT	0.41
H2-IAd	LLVPLAAATALASQG	0.41
H2-IAd	HAEALTSLRAELSRE	0.41
H2-IAd	DVWRHQLSAVSSTSP	0.41
H2-IEd	IFPFLHYVFLRCRPR	0.41
H2-IAd	GSVRAWKSISPVFAG	0.41
H2-IAd	LWPVAPRAALLAVHA	0.41
H2-IAd	KLRSALAKAAVASEE	0.41
H2-IEd	SCEKRSIRMSRRRRR	0.41
H2-IAd	DSPRPQLRSVAASRS	0.41
H2-IAd	FGNAVEMIMSVQALR	0.41
H2-IEd	RSRCIYTVRNRCRKL	0.41
H2-IEd	FVLWMLFHYRNRKEV	0.41
H2-IAd	VQIAVYIASLAAGLA	0.41
H2-IAd	TAEWRPQASLVASKT	0.41
H2-IEd	DIKPTWYDRARLTSQ	0.41
H2-IAd	DKLRSALAKAAVASE	0.41
H2-IAd	LDSYMAMQVVKLFKG	0.41
H2-IEd	ANVTFFFAYERRRPD	0.42
H2-IEd	GMPFEVWKTRMGRYR	0.42
H2-IEd	PFFIRRHSCRARMLA	0.42
H2-IEd	AFYFLSYERMKQFFL	0.42
H2-IEd	AFDEYTFRRRSQLHR	0.42
H2-IEd	PARWEKVLWRRQAYP	0.42
H2-IAd	RLLRLAKAAALPVAV	0.42
H2-IEd	PVPFLLRLWKKILRL	0.42
H2-IEd	QSPSAFRRLLRRLRF	0.42
H2-IEd	GNYIRKWMEQRRKSR	0.42
H2-IEd	IFAYVLHRKLNRRLL	0.42
H2-IEd	YQRWIYKVDKSRTLG	0.42
H2-IAd	KGRIMAQTMVSATGH	0.42
H2-IEd	YFWGYLFFRSLCRHR	0.42
H2-IAd	SLSALKAAPAREALP	0.42
H2-IAd	IMNMRAAIRTASQAA	0.42
H2-IEd	KPKNLFWWTGKREKK	0.42
H2-IAd	IELARLSASQASSGA	0.42
H2-IEd	EGARQKTWRRLKIAG	0.42
H2-IAd	IILAMSSSKAASKAS	0.42
H2-IAd	QIAVYIASLAAGLAP	0.42
H2-IAd	DPPLPRWRAVAVAAF	0.42
H2-IEd	LTWHRMRHRDRMLTN	0.42
H2-IEd	PFFQRIRGRAGKHFA	0.43
H2-IEd	GFRRLLRRLRFWRRG	0.43
H2-IEd	PTGFRRLLRRLRFWR	0.43
H2-IEd	SFYQMFRDKLPKKFF	0.43
H2-IEd	VLAFPHTWKRHQRES	0.43
H2-IEd	KNLFWWTGKREKKPQ	0.43
H2-IEd	IAFYTVRSLKRTVPP	0.43
H2-IEd	NAGVFAKARRRTLDR	0.43
H2-IEd	ASYRREERRRAKGGN	0.43
H2-IAd	RTLAMASAARIAPNA	0.43
H2-IAd	PQLRSVAASRSSPSC	0.43
H2-IEd	TQSPSAFRRLTRRLR	0.43
H2-IAd	ELRMRTATLSTTSDF	0.43
H2-IEd	ALGIQFRERWWRDKK	0.43
H2-IEd	MSSVKNFFRRKPKDE	0.43
H2-IEd	HAARVFRIIKRKDSE	0.43
H2-IAd	GLMGARAAGAAAASA	0.43
H2-IEd	DKVWAFQLRKKSCET	0.43
H2-IAd	TVPRTWKAVVAATNR	0.43
H2-IEd	KEAFFAERRRVEATH	0.44
H2-IEd	FYMLWKKWQYRREGE	0.44
H2-IEd	YLYFSWVRRHNEADG	0.44
H2-IEd	RVKPLWISRISKFWC	0.44
H2-IAd	VVHAAVEAIRALSLC	0.44
H2-IEd	SVALFTWQLYRSRAA	0.44
H2-IAd	FDVWRHQLSAVSSTS	0.44
H2-IEd	RDSRFPRRKRLSLQR	0.44
H2-IEd	IKPTWYDRARLTSQV	0.44
H2-IAd	SIDWRKMRALMFASA	0.44
H2-IEd	WFSGDAFRRELRKKC	0.44
H2-IAd	AAQILVAQAASQAYS	0.44
H2-IEd	KRSILSRFSRRKRSL	0.44
H2-IEd	TAFFLRRTGRRSPQE	0.45
H2-IEd	KFVCLWRFFRLWSMV	0.45
H2-IEd	PFFIRRHSCRARVLV	0.45
H2-IEd	PFSHSWRTRWGKVVA	0.45
H2-IEd	LVLGYRWKVVPRENL	0.45
H2-IEd	STLFWWMFPAEKRRS	0.45
H2-IEd	RRRQHWRRELRTFGA	0.45
H2-IEd	WKRPAAWRPVVRLTV	0.45
H2-IEd	SPTGFRRLLRRLRFW	0.45
H2-IEd	GIFCIFWYNRVANLI	0.45
H2-IEd	CREDSFWQLPRSRLL	0.45
H2-IEd	RHTFFFGSRRGKLFY	0.45
H2-IEd	WSERFPLSTRRRRRA	0.45
H2-IAd	NPEAFAAVAAAAAPA	0.45
H2-IEd	YVRRVGRRRKPGSCR	0.45
H2-IAd	GEVVHAAVEAIRALS	0.45
H2-IAd	MALVVCALSSLASLS	0.45
H2-IEd	RHLASWRLLKRTVVV	0.45
H2-IEd	ILSRFSRRKRSLDAP	0.45
H2-IEd	HEEIAFYTVRSLKRT	0.45
H2-IAd	ALSASALLAMTALAY	0.45
H2-IAd	PAWAGIKARAAAVVV	0.45
H2-IEd	GIFAYVLHRKLNRRL	0.45
H2-IAd	RWFYVAAVKASLDLA	0.45
H2-IEd	TVQEYVTFFSRLKMR	0.45
H2-IAd	QSRILASLEAQKAAT	0.45
H2-IEd	FAESRFARYRWRQRC	0.45
H2-IAd	EVLSAVSASVAALWR	0.45
H2-IAd	LVMSMLMAAPVFAET	0.45
H2-IEd	SDIKPTWYDRARLTS	0.45
H2-IAd	PPPFSRAAALSLAQS	0.45
H2-IAd	VRMQAEQAALHAEVE	0.45
H2-IAd	ELSPYQSAAAATLAS	0.45
H2-IEd	WRFYWAMYATRRIDF	0.46
H2-IEd	MPFEVWKTRMGRYRS	0.46
H2-IEd	LCWLRLRRFRGDHLC	0.46
H2-IEd	GFRLRFPRKRVSPPY	0.46
H2-IEd	TGFRRLLRRLRFWRR	0.46
H2-IEd	DDYPEWIWKSLRVSR	0.46
H2-IEd	TENWLVRIYKVKRPE	0.46
H2-IEd	SPNALVAKRRALKRI	0.46
H2-IEd	RKWMEQRRKSRKQAI	0.46
H2-IEd	NLPLFGYRRKSYIFL	0.46
H2-IEd	LWILWGHKRRLAVAV	0.46
H2-IEd	KLPPHVFYASRRAMT	0.46
H2-IAd	DASLQRMSVVAVDTD	0.46
H2-IEd	THQTLERAWRLFRKK	0.46
H2-IAd	LSARTMLSAMHLYKK	0.46
H2-IAd	SFSKTTSLASLALTG	0.46
H2-IAd	VLRRLAALVQAFCAA	0.46
H2-IAd	NYRPVTRAVVSLVAP	0.46
H2-IAd	SLRAQQAQAVNSLMS	0.46
H2-IAd	PGRKHFQTMAKLSAA	0.46
H2-IEd	IVLSLLWLLRKTARP	0.46
H2-IEd	SMYAKLRGKKKKHRP	0.46
H2-IAd	HRSRRLRASLVSSKE	0.46
H2-IAd	SEMEARRLAAESLLA	0.46
H2-IEd	LAFYLWRYFFRWPIF	0.47
H2-IEd	QVLWRRQRSRNSIQK	0.47
H2-IEd	FFIRRHSCRARVLVS	0.47
H2-IEd	FYTRAFEVNRRRLFC	0.47
H2-IEd	PYVYWSLCKRARGLG	0.47
H2-IEd	ADGGWRRRRAVRAAA	0.47
H2-IEd	PPHVFYASRRAMTNM	0.47
H2-IEd	PNALVAKRRALKRIP	0.47
H2-IEd	EDSFWQLPRSRLLWY	0.47
H2-IEd	KFAFRYFCRSFLKLR	0.47
H2-IEd	LALVLGYRWKVVPRE	0.47
H2-IEd	FRRARRRHRRGAGAR	0.47
H2-IEd	QIILARVFRLRSVTR	0.47
H2-IEd	THPPGFRLRFPRKRV	0.47
H2-IAd	SLFPAMTAAASASSS	0.47
H2-IAd	SLVETTSSLASLSSR	0.47
H2-IAd	LSLFPAMTAAASASS	0.47
H2-IAd	SRLLRLAKAAALPVA	0.47
H2-IEd	TLRMFFDSHRRSRIA	0.47
H2-IAd	QALGVAVLAALAAVA	0.47
H2-IAd	ESPAWAGIKARAAAV	0.47
H2-IEd	AARVFRIIKRKDSEQ	0.47
H2-IAd	IPGGSLRAASAAVSS	0.47
H2-IEd	GVLGEEYYHRPRKTK	0.47
H2-IEd	EGEDRERYFRPRRRM	0.47
H2-IEd	GKMRKFLHRKRDEIE	0.47
H2-IAd	PYQSAAAATLASRFK	0.47
H2-IEd	TTRMRQFHRPRLRHE	0.47
H2-IEd	CLYSWYKRRVEGDRS	0.48
H2-IEd	WHAFFLRKERCYDKF	0.48
H2-IEd	ENWLVRIYKVKRPES	0.48
H2-IEd	CRRQFLYEKYTRRRC	0.48
H2-IEd	LFYTRAFEVNRRRLF	0.48
H2-IEd	RYFCRSFLKLRRGER	0.48
H2-IEd	KQKPAWHFRRAFPFG	0.48
H2-IEd	LQRLVLHRRPRLWTF	0.48
H2-IEd	ALGLFYLATRKLPAL	0.48
H2-IEd	GFLFLRYATPRSKRP	0.48
H2-IEd	RFLNFDRRRRLLPLE	0.48
H2-IEd	SFRSARRWRPYHSFK	0.48
H2-IEd	ALLGLVWNRRRATTA	0.48
H2-IEd	THPAGFRLRFPRKRV	0.48
H2-IAd	RGERMPVLAAKTAAA	0.48
H2-IAd	SPTVQILAAASSAAA	0.48
H2-IAd	ELEAVRAMHASEKAQ	0.48
H2-IEd	QKVRSWIRKKAFAAA	0.48
H2-IEd	YEYSVEFFFSRCRRV	0.48
H2-IEd	MRKFLHRKRDEIEYQ	0.48
H2-IAd	SGDLSAAAAVKMRVT	0.48
H2-IEd	RASWHGMKRARLRAT	0.48
H2-IAd	YSQLAAYLVAAALSA	0.48
H2-IAd	PAAQILVAQAASQAY	0.48
H2-IAd	QILVAQAASQAYSSV	0.48
H2-IEd	GRRAQRWWRGRQRPL	0.48
H2-IAd	PPFSRAAALSLAQSC	0.48
H2-IAd	TESEARAIASFLSSS	0.48
H2-IEd	YLWRYFFRWPIFRWI	0.49
H2-IEd	VLGYRWKVVPRENLS	0.49
H2-IEd	IILARVFRLRSVTRA	0.49
H2-IEd	FFIRRHSCRARMLAA	0.49
H2-IEd	AGVFAKARRRTLDRS	0.49
H2-IEd	SALFVSRRKSLLFTS	0.49
H2-IEd	GLRYLRRKTFHAGPR	0.49
H2-IEd	AEPFSHSWRTRWGKV	0.49
H2-IEd	SSTLFWWMFPAEKRR	0.49
H2-IEd	CGEDSFWQLPRSRLL	0.49
H2-IEd	RFRLWSRGRRSSTAS	0.49
H2-IAd	CALSSLASLSSWRAL	0.49
H2-IEd	THQWWRRLHRAILDS	0.49
H2-IAd	RTAVVAAMAAALITL	0.49
H2-IAd	EKSVSLSSLSSLLVA	0.49
H2-IEd	EETLMYTARLRLGKK	0.49
H2-IAd	DAARLYLTVRAVRLV	0.49
H2-IAd	DAKEAMQVAITATKD	0.49
H2-IAd	PSSQEIRRAAPLAAS	0.49
H2-IAd	YRPVTRAVVSLVAPG	0.49
H2-IEd	LHAARVFRIIKRKDS	0.49
H2-IEd	EEECSQWKARMRASR	0.49
H2-IEd	LDKVWAFQLRKKSCE	0.49
H2-IAd	PLVMSMLMAAPVFAE	0.49
H2-IAd	DSYMAMQVVKLFKGL	0.49
H2-IAd	EVRMQAEQAALHAEV	0.49
H2-IAd	DGGWRRRRAVRAAAL	0.49
H2-IEd	TDISFEARVRRPRTG	0.5
H2-IEd	LVRIYKVKRPESRHV	0.5
H2-IEd	RHYFILYNREKKARE	0.5
H2-IEd	LTALVFLATRRKQPR	0.5
H2-IEd	GAKQYWYKIEKVEQN	0.5
H2-IAd	VSLTLTAVAIISAFA	0.5
H2-IEd	SSAYALARERRRQLR	0.5
H2-IEd	SLSSALFVSRRKSLL	0.5
H2-IEd	ATPPEALWKNRMRTA	0.5
H2-IAd	RLFQHLRRAAAAIPA	0.5
