# Supplementary material for: Epitope vaccine design for Toxoplasma gondii based on a genome-wide database of membrane proteins
Source: Parasit Vectors. 2022 Oct 12;15:364. doi: 10.1186/s13071-022-05497-z (PMC9555269; doi:10.1186/s13071-022-05497-z)
Supplement: Supplementary file 9 — Additional file 9. Binding capacity of selected T cell epitopes. [file 13071_2022_5497_MOESM9_ESM.xlsx]

## Sheet: Sheet4
Epitope	MHC Ⅰ alleles	ANN 4.0 IC50				Epitope	MHC Ⅱ alleles	SMM align IC50(nM)	NN align IC50(nM)	NetMHCIIpan IC50(nM)
YLHENVTFL	HLA-A*02:03	2.57				IPIFLYFHLFRIRYS	H2-IEd	550	192.5	-
	HLA-A*02:01	4.17					HLA-DPA1*01:03/DPB1*02:01	25	16.7	-
	HLA-A*02:06	30.3					HLA-DPA1*02:01/DPB1*05:01	159	326.1	-
	H-2-Db	23.86
VVFTPFVSF	HLA-A*32:01	16.23				EDRLRLSAAALAAAR	HLA-DPA1*02:01/DPB1*14:01	-	-	37.2
	HLA-B*15:01	17.14					H2-IAd	172	33.2	-
	H-2-Kb	91.66
FPSSFPASF	HLA-B*35:01	4.05
	HLA-B*53:01	7.63
	H-2-Ld	288.61
