# Supplementary material for: Epitope vaccine design for Toxoplasma gondii based on a genome-wide database of membrane proteins
Source: Parasit Vectors. 2022 Oct 12;15:364. doi: 10.1186/s13071-022-05497-z (PMC9555269; doi:10.1186/s13071-022-05497-z)
Supplement: Supplementary file 10 — Additional file 10. Worldwide population coverage of HLA alleles by the vaccine. [file 13071_2022_5497_MOESM10_ESM.xlsx]

## Sheet: Sheet3
Class combined				HLA Alleles
population/area	coveragea			HLA-A*02:01
World	0.9607			HLA-A*02:03
				HLA-A*02:06
				HLA-A*32:01
				HLA-B*15:01
				HLA-B*35:01
				HLA-B*53:01
				HLA-DPA1*01:03/DPB1*02:01
				HLA-DPA1*02:01/DPB1*05:01
				HLA-DPA1*02:01/DPB1*14:01
