# Supplementary material for: Epitope vaccine design for Toxoplasma gondii based on a genome-wide database of membrane proteins
Source: Parasit Vectors. 2022 Oct 12;15:364. doi: 10.1186/s13071-022-05497-z (PMC9555269; doi:10.1186/s13071-022-05497-z)
Supplement: Supplementary file 15 — Additional file 15: Table S1. The initial result of the joint prediction using BepiPred-2.0 and ABCPred. [file 13071_2022_5497_MOESM15_ESM.xlsx]

## Sheet: bepibred>1.5 result
Entry	ABCpred				Bepibred				combine
	Peptide Sequence	position	length		Peptide Sequence	position	length		Peptide Sequence	position	length
S8EQX7	DGEGSGPRQGDREVTT	524--539	16		DAPSDGEGSGPRQGD	520--534	15		DAPSDGEGSGPRQGDREVTT	520-539	20
S8FBJ7	GGRQIENGGEDAAVND	936--951	16		N	942--942	1		GGRQIENGGEDAAVND	936--951	16
					ED	945--946	2
A0A125YG69,Q6GV23	EQPPTGDYKRRALASP	51--66	16		EQPPTGD	51--57	7		EQPPTGDYKRRALASP	51--66	16
A0A125YG69,Q6GV23	PVLYPSHDAPESERTP	355--370	16		DAPESER	362--368	7		PVLYPSHDAPESERTP	355--370	16
S8EXD2	GSYPTDPGDPLAVAKP	124--139	16		PTDPGDP	127--133	7		GSYPTDPGDPLAVAKP	124--139	16
S8GSS4	QESGQARERDDREATE	139--154	16		VGSQESGQARER	136--147	12		VGSQESGQARERDDREATE	136--154	19
S8GRC2	DGRREASEDPSVSANP	58--73	16		EASEDPSVSANPHPTDSARTTSPSADDQ	62--89	28		DGRREASEDPSVSANPHPTDSARTTSPSADDQ	58--89	32
A0A125YMR6	GGLAVAPSRRDAVSCE	11--26	16		non	non	non		non
S8GRC2	HREVFADNDSDEGACP	965--980	16		DSDEGACPPPPPSSPVS	973--989	17		HREVFADNDSDEGACPPPPPSSPVS	965--989	25
S8GRC2	SAPGQEPQSPRGNADP	1015--1030	16		APGQEPQSPRGNADPRPSG	1016--1034	19		SAPGQEPQSPRGNADPRPSG	1015--1034	20
S7WII9	YQFLEGTPEGDNDQVP	317--332	16		PEGDNDQ	324--330	7		YQFLEGTPEGDNDQVP	317--332	16
A0A125YP96	EGRREANSHFRAENSL	74--89	16		non	non	non		non
S8EV89	EREETAREEWREDSTP	583--598	16		REDSTPRRS	593--601	9		EREETAREEWREDSTPRRS	583--601	19
S8ETZ9	CGEIGGREEAAASVCT	71--86	16		non	non	non		non
S8EX21	EGWGRRGRTPHSRRNS	1246--1261	16		G	1247--1247	1
A0A125YXC4	AGEAGTPDCETGKKGS	554--569	16		QELAGEAGTPDCETGKKGSVQALAR	551--575	25		QELAGEAGTPDCETGKKGSVQALAR	551--575	25
S7UQV8	DSRWGSGSEASADAYP	1430--1445	16		G	1434--1434	1		DSRWGSGSEASADAYP	1430--1445	16
					EAS	1438--1440	3
S8F7W7	WESWGVPTDPESRANE	2016--2031	16		VPTDPESR	2021--2028	8		WESWGVPTDPESRANE	2016--2031	16
S8F3F6	EGRGDSRDSRDVRLCT	993--1008	16		AEGEGRGDSR	990--999	10		AEGEGRGDSRDSRDVRLCT	990--1008	19
S8F3F6	GDEIEETRDHDVGCFD	1134--1149	16		MPGRGEGESSGDE	1124--1136	13		MPGRGEGESSGDEIEETRDHDVGCFD	1124--1149	26
S8F4W5	HWSRDHRVHHKNSDTA	452--467	16		DTASDPYD	465--472	8		HWSRDHRVHHKNSDTASDPYD	452--472	21
A0A125YIN1	GVPGQLPRTRGPYTSP	65--80	16		GPYTS	75--79	5		GVPGQLPRTRGPYTSP	65--80	16
S8GDU1	GGSSGGGPAGDAQAPP	9--24	16		VPGGSSGGGPAGDAQAPP	7--24	18		VPGGSSGGGPAGDAQAPP	7--24	18
A0A125YGA5	HGLPEAEGGRGSGASI	126--141	16		AEGGRG	131--136	6		HGLPEAEGGRGSGASI	126--141	16
Q695T8	HGSPEHPDAGSPEVNA	135--150	16		NSQPTPGTQSSKAPASDVDGSSKHGSPEHPDAGSPEV	112--148	37		NSQPTPGTQSSKAPASDVDGSSKHGSPEHPDAGSPEVNA	112--150	39
B3VQI5	RRPKTWGYRPDNVLSP	456--471	16		non	non	non		non
A0A125YMH5	ADEERSAVPPGASLCT	151--166	16		SSPADEERSAVP	148--159	12		SSPADEERSAVPPGASLCT	148--166	19
S8G9W2	QSLAQLPLQRDARTRP	94--109	16		TRPENAKD	107--114	8		QSLAQLPLQRDARTRPENAKD	94--114	21
