# Supplementary material for: Epitope vaccine design for Toxoplasma gondii based on a genome-wide database of membrane proteins
Source: Parasit Vectors. 2022 Oct 12;15:364. doi: 10.1186/s13071-022-05497-z (PMC9555269; doi:10.1186/s13071-022-05497-z)
Supplement: Supplementary file 16 — Additional file 16: Table S2 Antigenicity, allergenicity, toxicity, transmembrane localization, signal peptide and hydrophilicity profiling of selected peptides. [file 13071_2022_5497_MOESM16_ESM.xlsx]

## Sheet: Sheet1
Table S2 Antigenicity, allergenicity, toxicity, transmembrane localization, signal peptide, and hydrophilicity profiling of selected peptides.
Entry	Peptide	Antigenicity	Allergen	Toxicity	Location(p)	Signal peptide(p)	Hydrophilicity
S8EQX7	DAPSDGEGSGPRQGDREVTT	0.9288	Non	Non	outside(0.88362)	non(0.0007)	0.95
S8FBJ7	GGRQIENGGEDAAVND	0.6222	Non	Non	outside(1)	non(0.0007)	0.71
Q6GV23	EQPPTGDYKRRALASP	0.8582	Non	Non	outside(0.95109)	non(0.0012)	0.62
S8GSS4	VGSQESGQARERDDREATE	1.2285	Non	Non	outside(0.99996)	non(0.0014)	1.32
S8GRC2	DGRREASEDPSVSANPHPT	0.8933	Non	Non	outside(0.99227)	non(0.0017)	0.84
	DSARTTSPSADDQ
	SAPGQEPQSPRGNADPRPSG	1.3063	Non	Non	outside(0.99998)	non(0.0017)	0.62
S7WII9	YQFLEGTPEGDNDQVP	0.9752	Non	Non	outside(0.86696)	non(0.0021)	0.26
S8EV89	EREETAREEWREDSTPRRS	0.6026	Non	Non	outside(0.99794)	non(0.0023)	1.68
S7UQV8	DSRWGSGSEASADAYP	1.3948	Non	Non	outside(0.99999)	non(0.0033)	0.38
S8F7W7	WESWGVPTDPESRANE	1.5416	Non	Non	outside(1)	non(0.0041)	0.41
S8F3F6	AEGEGRGDSRDSRDVRLCT	2.0674	Non	Non	outside(0.98128)	non(0.0043)	1.18
	MPGRGEGESSGDEIEETRDH	1.0386	Non	Non	outside(0.98128)	non(0.0043)	0.95
	DVGCFD
A0A125YIN1	GVPGQLPRTRGPYTSP	0.6392	Non	Non	outside(0.99106)	non(0.0058)	0.01
S8GDU1	VPGGSSGGGPAGDAQAPP	1.9401	Non	Non	outside(0.92598)	non(0.0059)	0.04
