# Supplementary material for: Epitope vaccine design for Toxoplasma gondii based on a genome-wide database of membrane proteins
Source: Parasit Vectors. 2022 Oct 12;15:364. doi: 10.1186/s13071-022-05497-z (PMC9555269; doi:10.1186/s13071-022-05497-z)
Supplement: Supplementary file 17 — Additional file 17: Table S3 Alignment of experimentally verified epitopes and selected sequences in the vaccine construct. [file 13071_2022_5497_MOESM17_ESM.xlsx]

## Sheet: Sheet1
		Table S3. Alignment of experimentally verified epitopes and selected sequences in the vaccine construct.
		IEDB ID	Sequence	Organism
		231000	IIVGRGDSRLTYQWH	Yellow fever virus
		230830	GDSYIIVGRGDSRLT	Yellow fever virus
		152475	DSYIIVGRGDSRLTYQW	Yellow fever virus
		10279	DSYIIVGRGDSRLTY	Yellow fever virus
		29291	IVGRGDSRLTYQWHK	Yellow fever virus
		1312420	FGDSYIIVGRGDSRL	Yellow fever virus
		124893	YPDRLRLSV	Yersinia pestis
		Align sequences:
			(S8F3F6)990-1008 AEGEGRGDSRDSRDVRLCT
			(AOA125YINI)480-494 EDRLRLSAAALAAAR
